# Supplementary material for: E‐cadherin mediates apical membrane initiation site localisation during de novo polarisation of epithelial cavities
Source: EMBO J. 2022 Aug 22;41(24):e111021. doi: 10.15252/embj.2022111021 (PMC9753465; doi:10.15252/embj.2022111021)
Supplement: Supplementary file 3 — Movie EV1 [file EMBJ-41-e111021-s010.zip]

Archive with 6 entries (3 files):
- EMBOJ-2022-111021_MovieEV1/
- EMBOJ-2022-111021_MovieEV1/Movie_EV1.mp4
- EMBOJ-2022-111021_MovieEV1/Movie_EV1_Legend.docx
- __MACOSX/
- __MACOSX/EMBOJ-2022-111021_MovieEV1/
- __MACOSX/EMBOJ-2022-111021_MovieEV1/._Movie_EV1_Legend.docx
