# Supplementary material for: E‐cadherin mediates apical membrane initiation site localisation during de novo polarisation of epithelial cavities
Source: EMBO J. 2022 Aug 22;41(24):e111021. doi: 10.15252/embj.2022111021 (PMC9753465; doi:10.15252/embj.2022111021)
Supplement: Supplementary file 6 — Movie EV4 [file EMBJ-41-e111021-s003.zip]

Archive with 7 entries (4 files):
- EMBOJ-2022-111021_MovieEV4/
- EMBOJ-2022-111021_MovieEV4/Movie_EV4.mp4
- EMBOJ-2022-111021_MovieEV4/Movie_EV4_Legend.docx
- __MACOSX/
- __MACOSX/EMBOJ-2022-111021_MovieEV4/
- __MACOSX/EMBOJ-2022-111021_MovieEV4/._Movie_EV4.mp4
- __MACOSX/EMBOJ-2022-111021_MovieEV4/._Movie_EV4_Legend.docx
