# Supplementary material for: E‐cadherin mediates apical membrane initiation site localisation during de novo polarisation of epithelial cavities
Source: EMBO J. 2022 Aug 22;41(24):e111021. doi: 10.15252/embj.2022111021 (PMC9753465; doi:10.15252/embj.2022111021)
Supplement: Supplementary file 7 — Source Data for Expanded View and Appendix [file EMBJ-41-e111021-s011.zip]

Archive with 13 entries (10 files):
- EMBOJ-2022-111021_SourceDataForExpandedView/
- EMBOJ-2022-111021_SourceDataForExpandedView/.DS_Store
- EMBOJ-2022-111021_SourceDataForExpandedView/EMBOJ-2022-111021_SourceDataForAppendixFigureS3.xlsx
- EMBOJ-2022-111021_SourceDataForExpandedView/EMBOJ-2022-111021_SourceDataForExpandedViewFigure1.xlsx
- EMBOJ-2022-111021_SourceDataForExpandedView/EMBOJ-2022-111021_SourceDataForExpandedViewFigure2.xlsx
- EMBOJ-2022-111021_SourceDataForExpandedView/EMBOJ-2022-111021_SourceDataForExpandedViewFigure3.xlsx
- __MACOSX/
- __MACOSX/EMBOJ-2022-111021_SourceDataForExpandedView/
- __MACOSX/EMBOJ-2022-111021_SourceDataForExpandedView/._.DS_Store
- __MACOSX/EMBOJ-2022-111021_SourceDataForExpandedView/._EMBOJ-2022-111021_SourceDataForAppendixFigureS3.xlsx
- __MACOSX/EMBOJ-2022-111021_SourceDataForExpandedView/._EMBOJ-2022-111021_SourceDataForExpandedViewFigure1.xlsx
- __MACOSX/EMBOJ-2022-111021_SourceDataForExpandedView/._EMBOJ-2022-111021_SourceDataForExpandedViewFigure2.xlsx
- __MACOSX/EMBOJ-2022-111021_SourceDataForExpandedView/._EMBOJ-2022-111021_SourceDataForExpandedViewFigure3.xlsx
