# Supplementary material for: E‐cadherin mediates apical membrane initiation site localisation during de novo polarisation of epithelial cavities
Source: EMBO J. 2022 Aug 22;41(24):e111021. doi: 10.15252/embj.2022111021 (PMC9753465; doi:10.15252/embj.2022111021)
Supplement: Supplementary file 7 — Source Data for Expanded View and Appendix [file EMBJ-41-e111021-s011.zip › EMBOJ-2022-111021_SourceDataForExpandedView/EMBOJ-2022-111021_SourceDataForAppendixFigureS3.xlsx]

## Sheet: Figure S3C
PAR-3 linescans
Control
37.8206	43.9297	21.4657	29.471	41.2507	59.8541	33.9532	34.3934	28.4278	48.1904	37.1304	28.7548	34.4307	30.974	42.7795	36.8551
42.2041	49.5702	35.0281	40.596	44.8476	40.7018	39.7144	31.9471	39.2629	45.3999	37.6209	42.5051	36.8275	34.0571	46.9507	40.4822
40.5459	47.3223	41.0072	41.676	47.7379	34.556	33.8316	29.3139	39.9601	50.7107	42.1367	51.3032	62.4687	36.4334	50.1658	43.278
39.608	90.1051	43.8638	40.6318	58.9252	34.2239	29.2248	33.453	35.2148	49.3925	48.8033	49.2237	102.696	42.5009	48.3747	49.7494
44.4613	51.0127	50.1504	49.2922	62.8999	40.1803	32.6097	38.5825	33.1485	49.584	49.5069	48.3957	52.0081	39.0006	53.639	46.2981
48.3844	46.7767	41.5072	53.5759	63.4158	46.6904	40.919	45.6575	37.6802	47.6664	44.1681	45.0855	55.5457	39.9971	54.9872	47.4705
43.9218	65.2668	69.5956	60.8708	174.931	54.7962	32.721	41.5876	32.169	66.1067	54.2743	46.3899	35.6668	40.5387	69.2494	59.2057
52.2277	60.7082	57.2337	71.105	147.443	57.5946	42.3737	38.9323	34.3366	71.2884	49.3489	59.0727	35.5957	40.4709	79.1577	59.7926
54.6562	87.5782	47.4789	78.3338	129.218	49.8635	57.3748	81.6344	32.567	70.6885	50.4078	61.2771	43.3183	44.8605	75.0966	64.2902
88.6968	116.724	72.132	103.086	87.0759	40.2427	52.0045	147.772	35.306	92.4684	83.645	59.6899	64.4588	77.8659	82.6921	80.2573
63.8613	76.2124	151.933	102.296	52.4492	39.9622	71.8446	170.792	34.624	101.806	107.167	72.1864	62.3007	72.0593	98.3655	85.1907
62.0716	47.9498	147.769	113.535	52.1645	47.1924	158.882	135.484	35.8476	70.5103	81.2834	170.111	59.9747	86.9854	95.0302	90.9861
47.7994	39.9413	123.645	59.8198	43.4901	53.4957	177.386	106.645	79.4702	95.9645	91.6224	143.658	47.7844	72.2741	88.6562	84.7768
44.311	43.2365	69.4081	56.7262	49.1683	42.1442	174.054	45.1423	93.0289	71.0301	62.899	67.1024	41.8075	55.8846	76.4821	66.1617
44.1927	42.7136	57.5817	49.5803	59.5045	41.3278	110.488	35.4519	50.8533	58.8884	58.9879	56.2154	54.782	46.764	64.1425	55.4316
45.7282	41.5355	52.5797	55.2519	51.2533	52.006	61.9945	41.5673	51.9679	66.5356	48.6814	53.9122	45.539	43.363	39.5412	50.0971
42.9757	40.0845	50.1213	45.1613	55.772	49.7733	53.838	42.6557	48.7378	47.7446	65.4666	56.8193	50.8274	42.1485	57.898	50.0016
43.845	41.009	50.8488	45.8444	38.459	51.4557	49.731	40.7995	34.9566	46.8827	46.7963	57.6748	55.6772	39.141	53.829	46.4633
39.5299	40.3179	41.1763	37.6613	42.5176	66.5642	48.6141	38.8552	42.346	42.0834	43.2762	57.2419	49.218	38.1878	52.5394	45.3419
30.0989	70.073	32.4103	33.5915	44.8849	48.9321	37.029	30.2786	46.98	34.5189	36.9014	42.6415	36.8899	33.992	46.8627	40.4056
Mitomycin
40.1932	50.2582	26.0814	44.4145	70.3761	43.2832	21.6347	24.2862	27.1014	29.0543	42.6645	47.4566	31.6476
41.6476	50.737	31.1679	51.4943	71.747	51.6732	23.5316	24.9123	29.9194	34.713	42.178	40.0246	43.6611
38.3533	59.7584	32.417	51.1121	85.8561	54.7178	25.2109	25.5474	28.7331	38.1535	30.3315	43.0275	32.2034
42.3318	55.8202	36.3067	47.0501	72.2647	56.7504	30.5642	22.9513	27.688	32.7751	27.8568	45.1223	28.2946
42.9278	58.7366	30.7445	55.5727	70.731	49.5359	41.5856	23.4632	31.2453	38.0556	30.9234	41.1043	33.7764
52.9214	60.4056	37.9034	81.3725	66.4692	53.2701	28.9426	23.2316	29.4058	37.8555	26.8004	47.5436	38.3165
55.5962	69.854	43.5742	69.964	68.8018	48.925	31.146	24.1083	27.8536	36.1484	40.2577	81.2727	55.2332
111.555	80.6292	38.1476	55.4813	84.2463	55.2381	40.5014	30.0216	29.0268	55.8162	31.0782	118.499	70.6238
112.649	121.257	55.6598	112.025	95.319	108.014	42.0223	31.8431	41.0991	94.7795	47.1309	75.9798	127.669
100.261	120.395	52.4976	144.061	102.234	133.27	69.248	50.8302	61.1781	44.6673	71.8917	43.0463	118.27
128.431	66.222	63.6015	163.775	119.475	106.866	76.6886	78.0637	73.0035	44.1065	84.0928	45.74	116.201
146.988	81.1415	55.9956	105.32	148.98	84.804	37.7946	80.0896	67.9277	38.7177	39.928	40.1492	73.3338
172.356	69.595	39.0623	82.1813	103.177	57.622	26.657	69.9042	57.8283	34.4305	30.4489	37.235	39.6301
76.2484	52.6991	30.0172	109.781	72.8292	48.8544	24.9968	28.4842	43.892	33.0001	29.1769	39.8981	31.0078
54.4376	46.5997	39.3472	70.2558	76.5924	44.5861	30.2711	27.01	36.7915	31.8428	30.092	47.2007	30.9937
44.3334	52.509	32.5432	53.9267	65.5031	47.3854	38.8906	30.6114	31.4188	33.2975	31.9362	35.654	28.3607
37.4427	60.0569	34.0259	58.1332	63.2222	55.6714	38.5481	28.1127	30.0138	37.2091	35.5831	34.2028	30.9315
46.2329	50.1714	36.1384	47.4887	115.375	49.8737	26.7873	27.5451	33.2051	39.4095	37.3577	37.6065	33.5964
41.1579	47.0773	29.4296	45.5681	177.747	53.8223	21.0384	28.9162	32.3014	36.5461	39.1336	37.5969	32.9584
41.6827	42.4293	26.5249	37.8063	121.472	59.2819	18.0188	25.0005	36.9424	30.4201	31.4535	47.0135	32.8988
siEcadherin
32.2732	39.2874	27.3034	47.8085	18.1616	53.5962	18.8067	39.854	39.2246	27.9117	28.6928	37.4746
33.7388	51.4535	34.251	62.4647	33.5938	56.6239	22.7162	46.822	61.5623	35.5615	43.0709	65.4545
50.7891	40.1257	38.2954	58.6118	26.3808	63.3273	19.6704	45.4788	75.9075	48.3291	35.0834	53.7492
38.7422	53.773	34.8661	56.2117	32.4731	58.0198	19.0699	47.1994	67.0864	40.7774	35.7779	43.1093
33.5278	43.205	34.6584	58.9423	29.4178	61.7941	17.8152	41.8414	48.3248	30.7359	38.9534	43.9876
45.3782	35.4384	40.7841	63.8058	33.1231	52.3491	16.7443	46.5354	46.879	31.402	42.0832	42.8014
39.5058	39.5576	36.1893	56.433	53.4532	41.5303	17.7992	48.9271	67.1034	38.0406	43.3712	41.5037
84.9443	37.6536	31.9152	64.4669	30.2938	59.6989	20.8972	48.8749	49.9378	44.8774	41.8837	46.8919
95.2385	43.995	30.0603	63.3004	31.8186	38.6578	20.2321	45.4437	47.0778	42.5397	34.4532	45.7585
93.33	57.2731	31.3857	66.496	25.6818	38.6676	20.731	54.5965	50.4247	41.7916	40.957	50.3323
66.4625	46.6381	37.8177	68.8952	24.9523	38.659	26.5117	40.0955	70.93	48.9674	41.681	41.7839
38.553	41.4304	38.0993	92.0171	27.3778	52.2644	28.5333	42.5737	64.6567	49.0678	42.8562	44.7845
42.9951	39.5742	44.1381	86.1079	32.074	64.7561	27.1053	53.6787	77.1932	38.6947	55.4045	44.7201
45.156	47.3453	41.7531	59.7161	32.1931	53.8355	29.1329	76.8685	87.3847	32.7462	47.783	45.7369
35.5186	44.2795	37.8018	83.5694	32.2092	43.8632	24.2725	76.1993	62.8986	38.0341	40.0103	64.6403
35.6938	43.3703	40.6284	52.339	39.7034	45.887	24.0474	102.446	79.9942	30.788	35.5961	67.9067
34.0159	46.446	42.944	55.5125	52.364	48.4097	23.7861	60.6298	68.3977	30.2142	37.5171	44.379
33.1503	43.2238	45.476	53.4835	43.3139	46.0832	23.0204	40.1585	62.3588	32.8032	48.8326	59.2627
32.9283	43.9266	34.5486	78.3842	33.1508	63.9351	21.7022	42.3465	60.5704	32.7355	38.9611	41.1235
22.1277	50.8572	26.8381	52.2321	20.7245	78.5475	21.0435	48.5346	44.2758	33.5185	42.3917	39.2107
siE-cadherin + Mitomycin
21.6928	30.3487	34.873	28.1856	29.5254	46.9956	38.1292	50.1063	19.9712	71.4313	40.4885	31.207
28.3901	24.8565	34.6782	28.8378	30.6495	39.9127	36.3409	49.2397	29.9692	56.2549	39.1542	30.176
23.7899	21.4477	24.2566	25.3815	28.3038	47.5118	37.4584	42.0214	26.3255	70.8223	37.8551	29.1721
17.956	21.1204	21.2331	26.5039	28.7085	45.5879	47.389	34.9728	26.6744	46.0746	34.4343	35.2875
17.2926	21.799	20.6426	40.413	37.8013	46.6178	41.7446	39.953	32.8029	48.4621	37.8782	31.8996
17.0744	19.9529	21.3326	24.2878	32.6276	61.6306	53.0487	60.1096	23.2311	48.9212	39.4938	30.4384
18.5722	24.9278	23.5596	30.2012	32.0995	47.4183	60.0038	45.8033	20.378	112.319	35.3311	34.9491
18.3263	27.0432	25.1614	39.0501	35.8376	61.5459	64.8114	56.1581	19.4721	83.3432	47.0324	36.2637
21.8523	22.4049	29.7349	42.1958	33.1718	46.5226	56.4433	97.2064	21.6751	95.5323	39.9133	39.3228
22.5854	29.3082	28.1511	39.3643	34.0705	34.769	31.8225	52.1366	20.7125	82.5481	35.1504	41.5648
20.9025	36.6081	32.1153	38.0296	26.9122	37.5755	33.5796	45.1728	22.6077	51.022	37.5478	38.9346
21.3395	30.0721	61.9714	39.6563	26.7842	49.342	28.985	37.2273	22.1684	51.2353	40.216	20.9964
23.0996	28.5328	25.1224	32.1395	25.7471	37.123	38.217	38.8671	21.1738	35.8886	37.3002	25.6524
22.0931	25.2557	24.5003	40.1096	25.532	38.8406	27.7628	39.4861	21.6243	41.2127	43.3559	35.6955
19.534	30.2991	22.8739	32.0943	24.5083	64.7799	29.0649	38.905	20.4401	29.95	34.0194	26.2082
20.2047	23.4752	21.2191	34.2338	26.9073	39.7096	30.8924	35.122	29.2191	28.3102	31.4723	24.2399
19.304	27.428	22.9392	24.7404	28.6845	36.1757	29.1923	41.4374	53.4734	28.2281	43.9263	26.1363
28.4549	24.8048	26.2269	19.1591	31.9395	41.5936	28.0472	35.9504	24.0788	27.6093	34.3151	24.1185
43.4172	28.4292	26.7402	25.7509	29.8398	37.4934	26.7531	41.1732	24.0336	24.5707	33.5521	25.8471
27.2866	31.4548	21.5043	27.9118	29.5634	42.077	24.6334	44.3002	22.7476	22.635	32.0026	24.6497
