# Supplementary material for: E‐cadherin mediates apical membrane initiation site localisation during de novo polarisation of epithelial cavities
Source: EMBO J. 2022 Aug 22;41(24):e111021. doi: 10.15252/embj.2022111021 (PMC9753465; doi:10.15252/embj.2022111021)
Supplement: Supplementary file 7 — Source Data for Expanded View and Appendix [file EMBJ-41-e111021-s011.zip › EMBOJ-2022-111021_SourceDataForExpandedView/EMBOJ-2022-111021_SourceDataForExpandedViewFigure1.xlsx]

## Sheet: Figure EV1C
E-cadherin levels
Control		Mitomycin
Cell-cell 1/2	Cell-ECM	Cell-cell 1/2	Cell-ECM
275.906	199.014	173.857	158.367
188.45	125.173	198.219	191.662
264.189	191.92	217.189	131.593
274.588	204.031	255.402	219.766
248.212	230.98	227.358	205.108
218.791	193.269	243.365	135.742
264.791	219.537	218.845	153.057
306.811	249.512	301.118	185.08
316.918	136.425	208.545	181.975
283.475	237.204	172.171	163.367
226.925	199.17	207.54	148.576
268.11	194.512	265.019	162.22
177.254	142.36	227.189	133.201
347.28	243.714	240.611	160.965
269.245	189.307	148.852	147.195
299.17	139.706	199.215	145.228

## Sheet: Figure EV1F
	Cell numbers	Strong concetrated centres %			No strong centres %
		Expt 1	Expt 2	Expt 3	Expt 1	Expt 2	Expt 3
Control	2	70	72	76	30	28	24
	>2	80	75	80	20	25	20
Aphi	2	75	83.3	85	25	16.7	15
	>2	77.5	73.3	85	22.5	26.7	15

## Sheet: Figure EV1H
			2-cell clusters
				Strong concetrated centres %			No strong centres %
				Expt 1	Expt 3	Expt 3	Expt 1	Expt 3	Expt 3
		ZO-1	Ctrl	85.7	60	70	14.3	40	30
			Aphi	80	65	56.7	20	35	44.3
		GM130	Ctrl	90	76	80	10	24	20
			Aphi	100	83	85	0	16	15
