# Supplementary material for: E‐cadherin mediates apical membrane initiation site localisation during de novo polarisation of epithelial cavities
Source: EMBO J. 2022 Aug 22;41(24):e111021. doi: 10.15252/embj.2022111021 (PMC9753465; doi:10.15252/embj.2022111021)
Supplement: Supplementary file 7 — Source Data for Expanded View and Appendix [file EMBJ-41-e111021-s011.zip › EMBOJ-2022-111021_SourceDataForExpandedView/EMBOJ-2022-111021_SourceDataForExpandedViewFigure2.xlsx]

## Sheet: Figure EV2B
E-cadherin levels
Centre
6.47	-2.1085	-12.7635	-8.0145	10.5145	-2.4455	8.0265	3.677	14.577	2.97505	-10.55	12.7545	-7.301	3.3379	0.905703
5.725	-12.7725	-15.0345	-3.4485	-3.5375	4.0395	10.0785	1.217	18.808	1.98535	-13.902	3.1775	3.033	1.9466	-0.244136
7.997	-17.4985	-10.1405	-9.0925	-10.7095	6.3255	26.6995	1.255	32.703	0.98255	-11.102	-0.1265	12.731	4.5405	1.89958
-4.193	-14.1765	-7.0495	-5.5575	0.5625	9.7755	37.6655	-0.048	45.962	-1.77635	-9.836	0.1355	21.499	8.1738	4.90232
0.179	-13.4215	-9.5735	-1.8095	16.9705	3.7155	30.9215	2.636	44.029	-1.68025	3.765	-1.8795	24.048	10.2839	6.64617
-1.937	3.5755	-7.2585	-9.0625	13.8925	2.1165	9.7255	3.212	43.152	3.82045	7.234	-0.4985	24.869	9.85577	6.29237
-1.068	20.4745	1.5175	-16.4495	5.0215	3.4285	-4.8325	2.984	38.358	8.75455	13.649	1.5805	19.542	9.86585	6.3007
10.9	30.4355	-5.2395	-18.9315	-9.8035	5.9225	-12.3995	2.835	35.457	12.9062	32.932	14.4855	15.889	11.7637	7.86914
17.382	55.9085	-10.0415	-17.7415	-11.2745	7.7175	-2.5085	3.525	33.315	22.5089	18.301	18.0275	32.267	16.1635	11.5053
30.441	82.1145	-5.7305	-4.1815	-0.1905	12.2575	13.9295	8.227	41.288	14.9808	5.941	28.5635	27.11	23.5558	17.6147
47.588	107.469	5.1265	32.4985	21.2205	23.0205	24.1845	21.063	47.756	18.2905	7.066	36.0085	31.102	37.741	29.338
78.743	142.702	29.4675	81.6055	28.4175	49.5065	16.4145	27.788	77.912	28.5907	13.919	35.4145	29.882	56.1845	44.5806
87.081	156.005	63.8785	96.4635	63.1295	90.9425	23.3185	58.457	109.475	34.3884	42.571	32.2845	29.635	77.1071	61.8719
123.801	168.698	99.1145	131.119	123.064	152.272	30.6415	95.933	140.447	47.5181	109.983	35.7185	52.413	112.907	91.459
169.703	173.975	99.1075	179.542	182.137	193.945	65.4845	122.588	156.821	67.0499	134.243	75.0085	129.49	150	122.114
195.299	174.433	102.692	189.001	189.946	194.633	112.105	147.145	163.26	82.4296	142.898	103.356	183.02	169.557	138.277
195.073	174.44	99.0575	158.279	158.534	172.094	110.79	134.545	146.666	73.3851	106.457	86.1665	179.763	153.906	125.342
140.325	174.44	66.2665	84.9285	118.032	148.038	84.5485	80.944	107.579	49.3792	77.601	54.8435	128.407	113.297	91.7813
71.736	174.339	23.6505	42.0835	86.6755	128.731	64.4325	38.403	78.439	30.9935	62.516	37.9685	88.013	80.5214	64.6937
31.733	172.567	10.0135	31.1145	48.8895	75.3935	38.7785	12.733	46.857	16.2358	42.527	28.4135	59.926	54.0539	42.8197
26.057	153.114	8.4165	28.3655	29.3145	41.7375	24.9565	7.651	30.58	8.94265	26.908	25.1155	43.282	40.4527	31.5791
25.827	106.421	0.5815	12.3065	20.2505	32.8465	20.9115	0.706	29.512	10.971	21.013	18.2335	18.002	28.8724	22.0086
15.164	64.5135	2.1235	16.1285	13.2825	16.3685	19.1235	1.055	25.296	7.48715	28.07	5.0625	7.76	20.7368	15.2849
10.64	24.4065	3.5995	20.1665	-1.5965	8.6055	0.1345	2.132	14.46	10.4308	21.28	2.3515	10.75	12.7766	8.70632
0.672	5.8905	0.5975	20.9765	-1.1805	5.4735	1.9345	-0.838	24.668	9.16405	28.315	5.0735	21.576	12.3504	8.35402
5.062	4.5845	1.8335	14.4085	-4.9585	3.2965	11.7475	2.863	31.84	7.64845	22.472	-5.1615	13.188	11.2082	7.41007
10.343	10.7205	9.1435	18.5465	0.0065	9.8535	15.1745	1.353	40.145	3.82155	23.181	-6.2875	-5.109	13.0755	8.95329
11.074	-1.7455	18.3905	41.8485	1.1965	6.3345	11.1175	3.612	32.522	-5.35525	27.423	-8.5185	1.846	13.8246	9.5724
3.035	9.4085	22.2275	28.7565	-0.1235	-0.4305	9.1625	2.236	16.468	-6.94045	24.179	-5.8205	17.165	12.0966	8.14427
-0.922	4.2225	15.6055	22.0485	-14.8495	-2.3665	3.3185	2.213	8.642	-1.71635	17.326	-9.2895	11.798	6.74101	3.71819
-6.47	2.1085	12.7635	8.0145	-10.5145	2.4455	-8.0265	-3.677	-14.577	-2.97505	10.55	-12.7545	7.301	0.6621	-1.3057
1313.46	2135.24	612.343	1163.91	1062.32	1405.59	797.557	788.425	1662.42	555.197	1026.93	609.406	1232.9	1277.56	998.395	Sum
Side
0.77825	8.98275	-4.45185	0.25975	-1.01775	1.399	1.663	-3.962	0.38035	-0.23325	-9.9665	-0.823075	0.948	4.0902	-2.15357
0.00475	18.1663	-9.6304	1.84375	-0.99025	0.027	1.2305	-0.643	-2.49505	-0.15575	-5.5	2.62518	4.4095	8.07092	0.937054
-4.26075	31.8768	-7.28185	-1.50525	1.01725	2.391	5.2885	-0.7735	-1.7754	-1.95225	-6.777	3.12308	1.3105	4.50708	-1.82991
-0.09475	31.7508	-4.6592	2.79475	2.63825	0.914	4.4405	5.8685	-2.87955	-3.41825	-7.067	5.37798	-1.239	1.57515	-4.10625
8.21625	27.0383	-2.3658	1.29475	3.69075	0.104	9.065	0.93	-1.34665	-4.29125	-7.643	8.69127	-1.0635	1.77698	-3.94955
11.5117	26.2138	-2.1076	9.48875	7.84075	0.847	11.755	1.6085	-1.06905	-2.00125	-3.3175	10.2579	5.528	9.3572	1.93571
10.5693	42.5048	2.15615	13.6082	14.4407	1.355	12.3245	6.952	0.53915	-0.60475	-3.2135	12.5215	3.9935	7.59252	0.565625
5.60725	66.1953	6.3478	11.1288	17.9043	2.998	8.821	10.1865	5.6238	2.17025	0.8065	8.94047	10.859	15.4878	6.69554
3.52225	94.6303	13.5275	8.73575	29.8697	7.674	5.3755	14.013	11.9629	-0.49025	10.2005	12.8642	8.935	13.2752	4.97768
8.07275	119.967	24.5191	11.9863	50.3248	6.559	9.462	15.823	20.5508	-1.07325	15.27	24.7948	6.3495	10.3019	2.6692
13.2308	151.388	42.5502	23.6582	93.7048	16.7	17.737	19.933	24.5145	3.97975	23.348	35.384	5.938	9.8287	2.30179
24.9932	171.213	69.9445	38.2007	101.378	22.22	30.2505	32.0985	31.2267	13.2438	38.2145	40.6685	17.577	23.2136	12.6937
41.3287	173.939	76.1365	58.9457	113.761	31.803	42.242	55.367	37.1203	29.0272	49.1865	50.4836	45.8135	55.6855	37.9049
74.0867	184.67	69.8075	76.2228	138.662	73.626	72.265	100.626	53.6923	54.5502	73.0115	56.4768	95.8655	113.245	82.5942
141.341	201.4	87.2567	94.0182	166.442	159.493	99.141	155.813	89.0589	117.179	111.665	75.5385	142.302	166.647	124.055
186.744	202.91	112.11	125.19	188.82	221.367	119.879	197.165	110.7	167.448	148.966	93.377	172.752	201.665	151.243
176.753	189.876	85.3584	114.393	161.646	227.711	98.769	191.368	88.559	138.227	145.732	84.8524	152.225	178.058	132.915
128.45	153.474	40.1828	78.7818	111.144	212.009	76.652	153.666	70.3935	93.9608	103.356	70.1286	99.5795	117.516	85.9103
92.0883	75.6963	22.5769	53.6827	74.8692	179.113	57.9565	69.8765	63.7059	52.7013	76.5915	47.2288	42.979	52.4258	35.3741
72.6132	32.1568	13.6023	41.2882	45.5153	141.212	51.7935	34.7475	44.5849	31.5598	70.026	28.9982	27.15	34.2225	21.2411
43.4693	17.7018	7.68565	35.0388	38.4183	106.147	40.505	13.204	28.5277	25.0772	49.0255	14.0649	10.7395	15.3504	6.58884
14.5512	15.6318	6.8083	22.7443	39.0802	50.282	30.8315	7.661	21.7353	17.1678	43.865	8.90892	4.03	7.6345	0.598214
-1.92675	16.6038	-1.3388	15.9868	37.2818	22.917	18.598	8.27	11.9444	14.8997	35.684	5.76828	5.044	8.8006	1.50357
0.79775	15.4008	4.466	11.2223	33.7097	5.9	8.817	1.1365	6.88495	12.7088	19.2855	5.77998	2.55	5.9325	-0.723214
-0.63375	6.30975	3.11045	4.86725	29.7188	3.386	6.2865	-3.2735	3.63325	14.4072	20.3385	1.56957	1.186	4.3639	-1.94107
-5.78125	9.01925	-0.39675	3.77025	26.2248	4.757	13.0545	0.8295	3.8588	15.7167	20.5765	-2.25922	-8.22	-6.453	-10.3393
-4.16625	6.10375	5.71045	3.33325	18.2243	2.367	11.6925	2.2155	1.841	12.9062	16.3705	-1.28167	-5.8975	-3.78212	-8.26562
-5.43225	2.09675	10.9609	4.54475	9.09775	6.408	12.394	1.327	-2.6691	7.33625	10.744	1.21792	-3.318	-0.8157	-5.9625
-3.99575	-3.31375	5.52415	0.50025	3.62325	4.339	6.219	-1.724	-1.2344	3.62675	9.889	2.62732	-1.758	0.9783	-4.56964
-3.77125	-7.59525	7.06925	0.92625	-0.06925	0.55	-3.394	2.296	-3.8287	3.93225	13.3265	2.76543	1.1295	4.29892	-1.99152
-0.77825	-8.98275	4.45185	-0.25975	1.01775	-1.399	-1.663	3.962	-0.38035	0.23325	9.9665	0.823075	-0.948	1.9098	-3.84643
1027.89	2073.03	689.632	866.691	1557.99	1515.18	879.452	1096.57	713.36	817.839	1071.96	711.494	846.75	1066.76	663.026	Sum

## Sheet: Figure EV2D
E-cad-GFP in ROI
Centre	Side
28.611	11.2183
16.2907	19.1243
12.676	13.0703
15.04	15.1457
15.1613	24.8943
16.1127	25.6507
20.9553	10.237
9.93967	16.364
12.3887	7.61767
11.3697	4.95667
13.2067	21.067
15.6138	15.3951
15.1821	13.9882
15.963	18.0112
16.741	17.1877
