# Supplementary material for: E‐cadherin mediates apical membrane initiation site localisation during de novo polarisation of epithelial cavities
Source: EMBO J. 2022 Aug 22;41(24):e111021. doi: 10.15252/embj.2022111021 (PMC9753465; doi:10.15252/embj.2022111021)
Supplement: Supplementary file 7 — Source Data for Expanded View and Appendix [file EMBJ-41-e111021-s011.zip › EMBOJ-2022-111021_SourceDataForExpandedView/EMBOJ-2022-111021_SourceDataForExpandedViewFigure3.xlsx]

## Sheet: Figure EV3C
		Concentrated centers			No concentrated centers
		Expt 1	Expt 2	Expt 3	Expt 1	Expt 2	Expt 3
WT	Ctrl	62.8571	82.6087	79.1667	37.1429	17.3913	20.8333	2-CELL
	Mito	66.129	68.9655	76.1905	33.871	31.0345	23.8095
Cdh1 KO	Ctrl	4.7619	14.2857	4.16667	95.2381	85.7143	95.8333
	Mito	2.22222	7.69231	11.6279	97.7778	92.3077	88.3721
WT	Ctrl	60	81.8182	86.6667	40	18.1818	13.3333	>2 CELL
	Mito	86.9565	78.5714	82.0513	13.0435	21.4286	17.9487
Cdh1 KO	Ctrl	0	5	0	100	95	100
	Mito	0	18.1818	10	100	81.8182	90

## Sheet: Figure EV3D
Nuclear OXT2	Normaised to WT 1-cell mean									Nuclear Nanog	Normaised to WT 1-cell mean
12hrs				24hrs
WT	WT	Cdh1 KO	Cdh1 KO	WT	WT	Cdh1 KO	Cdh1 KO			12hrs				24hrs
1-cell	2-cell	1-cell	2-cell	2-cell	4-cell	2-cell	4-cell			WT	WT	Cdh1 KO	Cdh1 KO	WT	WT	Cdh1 KO
1.06688	1.06742	0.952901	1.09841	2.25948	2.96375	1.80172	1.80269			1-cell	2-cell	1-cell	2-cell	2-cell	4-cell	2-cell
1.03243	1.12743	1.01244	0.878663	2.51168	3.37129	1.67512	2.01967			0.98465	1.33514	1.46113	0.827405	0.264427	0.343035	0.303656
0.85218	1.20854	1.11053	1.38895	2.38124	3.43111	1.80711	1.85693			1.08766	0.698859	0.977025	0.786031	0.310755	0.300339	0.363988
1.26976	1.08541	0.893495	1.32071	1.8952	2.91748	2.25301	1.86748			0.938484	0.785924	0.309993	0.911595	1.58784	0.324706	1.62433
1.071	1.02598	0.989601	1.23909	1.96387	1.77269	1.57699	2.50395			1.82457	1.12019	1.15672	0.372176	1.96764	0.624785	0.273347
0.958872	0.954547	0.89657	1.13741	1.49407	1.92888	1.64167	1.63053			0.489156	1.14418	1.53819	0.344003	0.809893	0.708733	1.35593
0.887242	1.02122	0.89162	0.601515	1.5403	2.38879	1.76081	2.13701			0.668677	0.902761	0.404918	1.49144	1.24225	0.877067	0.278344
0.940751	0.936249	1.1873	1.10657	1.56887	2.83629	1.64038	2.46832			0.614247	0.958564	1.15616	1.44898	0.726521	1.45915	0.414734
0.802131	1.13104	0.865291	0.730789	1.74441	2.03419	2.00647	1.97576			0.985311	0.776339	0.751446	0.440734	0.383064	0.646266	0.732453
1.0836	1.21057	0.849676	0.686847	2.50867	2.89913	1.91555	2.05686			0.211724	0.839484	0.739626	0.454763	1.07671	0.504002	0.886476
1.25874	1.19941	0.969569	0.909523	2.25166	2.10876	1.86082	1.91602			0.711916	0.884828	1.43169	1.16335	0.452384	0.497456	0.426283
0.917806	0.825157	0.770931	0.707243	2.00441	1.76845	2.23745	3.05036			1.50433	1.86704	1.63088	0.895689	0.767893	0.561195	0.337996
0.858599	0.921432	0.904782	0.940499	1.64774	2.12794	1.72103	2.06318			1.50139	0.36208	0.546761	0.445983	0.755596	0.946603	0.300056
0.999999	0.910939	0.966937	1.00515	1.69829	1.94587	1.95082	2.55403			0.462648	0.752391	1.2626	0.746135	0.520797	0.720609	0.899329
1.17277	0.970338	0.915436	1.18247	1.45989	1.76512	1.83673	1.61915			1.37384	0.699223	0.728195	0.33934	0.860228	1.64409	0.770563
1.05246	1.06924	1.02144	1.34349	0.997575	2.0594	2.53563	2.25813			1.355	1.08455	1.33119	0.522576	1.72638	0.703351	1.00444
0.841526	1.01172	1.08285	1.20572	2.80192	2.91075	2.27185	2.14913			0.91511	0.682123	0.829365	0.827235	0.377253	0.368588	0.334787
0.933248	1.03547	0.897541		2.60588	2.95193	1.59737	2.11615			1.80767	1.02202	0.368849	0.919371	0.348373	0.432956	0.707752
1.00826	0.944292	0.985313		1.53427	2.68992	2.20978	2.46485			0.863681	1.02127	0.621187	1.17304	0.322068	0.458497	0.961077
0.916983	0.913166	1.08762		1.24286	1.70622	2.07762	2.92152			0.681396	1.16819	0.843474	1.32063	1.48871	0.413775	0.940138
1.07476	0.901703	1.0631		1.87075	1.66701	2.22127	2.11448			1.66086	1.20253	1.0453	0.702005	1.80091	0.379323	0.32483
	0.891559	0.81231		3.02519	1.67376	1.91977	2.07589			1.24507	0.596503	1.41431	0.735355	0.664812	0.461844	0.304916
	0.891401			2.25946	2.19928	2.34574	2.34725			0.657489	0.610573	0.305678	0.506497	0.42055	0.460031	0.477856
	1.02226			1.79382	2.65117	1.98731	2.37353			0.793252	0.67887	0.599838	0.86968	0.387866	0.968251	0.572293
	1.17739			2.62258	2.94712	2.10938	2.22671			1.47219	0.894588	0.935044	0.359446	0.298481	0.878301	0.466684
	1.05503				2.31181	1.76991	2.95093			1.31838	0.639623	0.437711	0.304278	0.280529	0.46421	0.519809
	1.11536				2.35654	2.17582	2.64985			0.993234	0.562482	0.431124	0.248252	0.773406	0.45011	0.498232
					2.68658	1.978	2.53707			0.529262	0.560213	1.83529	0.153637	0.539994	0.420076	0.349282
					2.46394	1.91097				0.795047	1.73135	0.49164	1.72129	0.838131	0.404879
					2.53216	1.80281				1.09387	1.57847	1.21889	1.17887	0.294871	0.452947
					2.47456	1.66902				0.459892	1.699	0.738927		0.978568	0.370702
					2.26133	1.75707					1.60698	2.12455		0.560906	0.461222
					2.71212	1.56956					1.76571	1.11308			0.570379
					2.74549	1.93728					1.51205	0.265064			0.429278
					2.72599	2.32257					1.1683				0.34838
					2.7985	3.19099									0.361578
					1.70595										0.716991
					1.53955										1.22526
					1.50746										1.74588
					1.65827										0.877898
					1.25936										0.403283
					3.7203										0.280932
															0.272406
															0.285661
															0.340258
															0.428815
