# Supplementary material for: E‐cadherin mediates apical membrane initiation site localisation during de novo polarisation of epithelial cavities
Source: EMBO J. 2022 Aug 22;41(24):e111021. doi: 10.15252/embj.2022111021 (PMC9753465; doi:10.15252/embj.2022111021)
Supplement: Supplementary file 10 — Source Data for Figure 1 [file EMBJ-41-e111021-s005.xlsx]

## Sheet: Figure 1D
	Cluster cell numbers	Strong concetrated centres			Weak concetrated centres			No concetrated centres
		Expt 1	Expt 2	Expt 3	Expt 1	Expt 2	Expt 3	Expt 1	Expt 2	Expt 3
Control	2	81.25	80	86.6667	12.5	13.3333	13.3333	6.25	6.66667	0
	>2	82.6087	83.3333	93.3333	8.69565	16.6667	6.66667	8.69565	0	0
Mitomycin	2	76.4706	86.6667	75	11.7647	14.0476	18.75	11.7647	9.28571	6.25
	>2	90.625	69.2308	75	9.375	23.0769	15.625	0	7.69231	9.375

## Sheet: Figure 1F
Control	Linsecans											Average
26.4537	19.2241	33.7096	30.1523	24.8255	37.5366	34.14	42.2684	36.6003	43.7136	36.1487	31.2975	33.0059
37.4463	29.172	42.7667	32.0882	33.3757	46.7731	31.3899	44.4905	46.3318	56.2926	44.0139	38.1073	40.1873
36.8768	32.2853	48.5996	31.5667	38.9862	50.1133	36.1266	44.4843	50.6481	64.3789	47.7472	41.3396	43.5961
37.0894	34.3462	47.221	33.1139	40.261	48.0569	36.8644	48.8189	57.2309	65.4606	45.331	42.7108	44.7088
39.3551	35.0907	49.6575	33.8911	41.3888	47.9513	48.479	55.5681	63.8215	75.6503	54.3861	56.7479	50.1656
37.3942	36.4649	44.6464	33.9693	44.1034	49.2746	49.0675	59.5867	72.2016	86.9557	56.5031	48.9204	51.5907
37.6686	36.5622	62.9489	36.7704	47.5727	51.0472	53.896	79.1536	80.07	109.981	65.5238	46.7305	58.9938
41.2544	41.7477	68.508	39.0997	53.2072	56.4298	43.2338	85.1069	89.4948	98.2596	69.7627	58.6992	62.067
47.2583	62.5973	70.5204	49.3094	68.4825	64.446	60.8026	105.547	106.932	105.246	81.5256	70.5849	74.4377
48.0898	77.4087	50.5164	54.2869	59.269	84.2659	78.5783	125.171	105.917	114.778	87.811	76.0268	80.1766
42.7959	60.0398	71.1003	55.0034	54.5038	70.7124	67.4863	118.05	102.733	108.638	86.1695	71.5298	75.7302
44.5101	71.0232	73.4786	57.4983	59.411	58.6637	53.096	110.712	97.8019	110.158	86.9988	70.1288	74.4567
39.708	65.5863	70.3153	51.3306	54.6283	39.7931	54.6183	108.095	85.061	77.2749	71.1052	71.563	65.7566
42.6778	60.2042	75.0725	38.1676	46.2117	43.4765	42.324	68.4186	70.6058	64.5698	60.6902	52.5456	55.4137
36.9956	50.5836	63.2036	35.5721	47.8644	40.3001	37.673	70.5401	68.8044	63.6993	56.676	49.0701	51.7485
38.4343	44.6375	52.4042	37.5274	46.3567	39.3437	38.21	52.6363	65.7613	76.7335	54.125	46.8614	49.4193
38.3754	45.0714	49.0354	38.571	44.3005	44.6317	43.8577	38.1493	59.2943	73.2201	52.1957	45.1911	47.6578
37.548	45.2059	49.5251	38.0483	43.1401	45.1192	36.0711	34.1875	58.2425	65.6627	59.8026	43.1191	46.306
36.6689	38.587	43.8639	39.5627	37.2872	46.3523	34.9135	38.2113	51.2024	68.0002	47.8114	41.3952	43.6547
32.8207	27.8233	26.4661	33.7439	33.2758	44.2681	30.2521	46.0942	47.7702	57.4327	41.7942	31.8545	37.7997
Mitomycin C	Linsecans											Average
45.9793	50.7879	24.9362	45.4317	33.0491	33.2037	37.9695	28.3638	29.6213	24.4417	20.3226	39.8368	34.4953
39.1461	51.9327	47.7611	53.0202	35.8854	39.0422	43.8221	33.7271	30.1292	26.0464	21.5554	33.5571	37.9687
40.7312	61.5169	46.2767	56.0507	38.9313	39.6698	42.9721	35.4507	35.8603	28.443	25.4103	49.324	41.7197
56.664	59.5518	42.1151	57.6586	30.2912	41.7943	47.3807	36.9014	36.8344	27.2082	25.2811	57.9896	43.3059
65.0876	60.6633	43.6705	56.4566	39.9895	39.6045	48.9556	36.6752	41.5195	31.1582	23.1747	60.1754	45.5942
68.7305	57.6901	59.5805	59.7995	34.3102	38.4315	57.5893	35.2949	42.1387	49.1545	24.2814	98.5315	52.1277
80.9693	72.5079	64.904	71.0199	32.687	50.5608	64.627	43.7112	41.2526	41.4732	29.5808	75.749	55.7536
75.2891	75.0263	68.0834	76.7164	33.5286	48.9215	67.6634	43.9131	45.8258	51.0512	33.283	103.017	60.1932
81.9882	65.1018	70.6453	90.2503	22.3828	48.9684	74.5048	42.3135	48.4151	50.7546	26.6373	106.432	60.6995
94.0831	91.0218	82.0765	118.635	40.6537	55.2507	84.8174	48.1421	53.6526	52.727	30.7187	113.469	72.104
91.5319	77.7021	84.3387	108.776	46.7935	60.6759	80.5639	48.1963	57.0935	62.2873	34.3043	113.29	72.1294
77.7164	43.5112	78.0381	90.1679	45.8191	57.488	66.4742	44.1337	48.7971	45.907	33.9879	82.5694	59.5508
53.5582	32.5288	78.1268	91.9527	29.6116	57.9624	65.072	35.9648	47.7192	39.9765	36.3961	48.1501	51.4183
66.0965	36.4739	71.754	93.0475	28.6669	50.3049	63.5738	31.5138	41.7204	30.5552	27.7461	49.5198	49.2477
76.0854	35.2384	55.4155	94.472	38.2828	45.6733	56.3058	26.4454	39.4772	23.8333	29.1692	48.3611	47.3966
54.8441	41.4711	51.9135	84.1101	26.8092	44.3945	62.3016	28.9601	34.1274	23.4838	23.4745	50.4491	43.8616
49.749	49.07	47.6072	77.3172	20.8671	40.9247	47.8788	27.6659	38.2395	25.2624	21.29	49.9836	41.3213
50.0685	42.6434	50.6331	80.237	17.9576	40.6322	47.5064	28.0944	35.8347	26.7689	20.2363	45.48	40.5077
44.9085	22.3957	43.1578	72.6619	19.6418	38.6013	49.589	25.2272	29.7699	25.9965	25.0945	42.5148	36.6299
42.1043	10.1828	36.2373	61.411	15.2238	33.2126	41.1188	24.2923	29.7503	23.7017	18.3056	39.6651	31.2671

## Sheet: Figure 1G
	Expt 1								Expt 2								Expt 3
	Control				Mitomycin				Control				Mitomycin				Control				Mitomycin
	Centre	Outer	Ratio		Centre	Outer	Ratio		Centre	Outer	Ratio		Centre	Outer	Ratio		Centre	Outer	Ratio		Centre	Outer	Ratio
	179.33	96.0644	1.86677		160.114	79.6994	2.00897		166.464	107.352	1.55063		225.708	155.02	1.456		30.738	17.9367	1.71369		69.037	36.7286	1.87965
	175.946	87.4181	2.0127		128.068	64.1392	1.99671		191.66	114.288	1.677		200.817	131.124	1.53151		33.725	17.0988	1.97236		56.538	30.2803	1.86715
	165.257	82.2887	2.00826		139.511	74.0735	1.88341		240.476	82.7163	2.90724		195.849	70.1643	2.79129		44.4	19.4165	2.28671		51.663	27.7373	1.86258
	182.844	85.1101	2.14832		150.95	69.7663	2.16366		243.872	87.0229	2.80239		224.752	107.483	2.09105		41.6	20.3495	2.04428		84.713	36.9267	2.29408
	121.638	66.6581	1.82481		123.21	65.8428	1.87127		138.849	74.2202	1.87077		151.076	97.6593	1.54697		35.5	19.35	1.83463		54.312	37.4582	1.44993
	233.291	92.0895	2.5333		78.1344	33.4097	2.33867		208.954	70.1439	2.97893		133.005	60.0432	2.21516		35.213	17.6984	1.98961		47.55	29.7559	1.598
	211.086	95.9582	2.19977		134.587	64.3269	2.09224		166.888	125.635	1.32836		104.962	50.5668	2.07571		41.988	21.442	1.95821		86.075	43.6702	1.97102
	197.158	107.934	1.82665		139.891	82.9494	1.68646		187.468	96.9923	1.93281		115.117	73.6895	1.56219		38.813	24.1072	1.61002		100.375	62.9743	1.5939
	189.758	88.5447	2.14308		159.379	84.2027	1.8928		180.504	103.241	1.74837		115.613	73.8774	1.56493		109.55	58.5404	1.87136		99.975	70.5773	1.41653
	58.462	34.0243	1.71824		163.328	92.1587	1.77225		191.553	119.151	1.60765		112.803	67.9464	1.66018		126.437	61.4794	2.05657		78.8	57.0844	1.38041
	80.95	36.7103	2.2051		126.029	71.4378	1.76417		186.377	116.415	1.60097		134.688	95.6885	1.40757		83.738	49.2856	1.69904		145.613	65.352	2.22813
	98.525	43.6258	2.25841		141.231	78.2321	1.80529		192.7	83.9334	2.29587		133.578	72.9887	1.83012		131.375	63.3023	2.07536		116.7	57.7666	2.0202
	145.312	100.356	1.44797		189.412	112.232	1.68769		188.645	120.988	1.5592		102.411	58.6423	1.74637		114.138	74.2505	1.5372		62.225	36.5686	1.7016
	180.228	64.13	2.81035		202.314	80.3213	2.51881		156.34	145.876	1.07173		98.876	95.3478	1.037		44.175	27.0017	1.63601		60.112	34.8125	1.72674
	98.3681	95.3213	1.03196		90.3141	101.89	0.886386		166.544	77.9086	2.13769		183.459	75.645	2.42526		62.15	27.7489	2.23973		56.225	33.4875	1.67898
									85.3452	80.1321	1.06506		220.453	120.231	1.83358		35.037	27.8756	1.25691		84.949	39.9831	2.12462
Mean			2.00238				1.89125				1.88342				1.79843				1.86136		49.796	32.4275	1.53561
																					68.435	37.225	1.83842
																					57.075	35.0104	1.63023
																					89.237	36.7293	2.42959
																					86.975	39.7392	2.18865
																					59.75	36.4645	1.63858
																				Mean			1.82066

## Sheet: Figure 1H
	Postive %
		Expt 1	Expt 2	Expt 3
ZO-1	Ctrl	90.9091	91.6667	81
	Mito	75	82.25	87.3
GM130	Ctrl	83.3333	90.9091	95
	Mito	100	90.75	93

## Sheet: Figure 1K
		Raw centrosome distance			Mean 2-cell long axis			Normalised distance
		Control	Mitomycin					Control	Mitomycin
		1.95263	3.3574		15.1137	15.7331		0.129196	0.221301
		3.57115	4.89058					0.236285	0.32236
		3.33277	6.12268					0.220512	0.403573
		2.56023	1.13749					0.169398	0.0749772
		3.92125	2.41302					0.259449	0.159053
		7.88299	2.70459					0.521577	0.178272
		2.93709	5.06308					0.194332	0.33373
		2.82275	3.28608					0.186767	0.2166
		2.58922	4.29392					0.171315	0.283032
		2.16109	5.27029					0.142988	0.347388
		3.34672	4.95731					0.221436	0.326759
		1.5163	2.08995					0.100326	0.137758
		1.92421	2.91349					0.127315	0.192041
		1.58022	4.03888					0.104555	0.266221
		2.25179	3.30946					0.14899	0.218141
		2.25179	1.69669					0.14899	0.111836
		2.21813	2.092					0.146762	0.137893
		1.81746	8.36795					0.120252	0.551569
		2.27746	10.4279					0.150688	0.687349
		1.36876	2.93408					0.0905641	0.193398
		2.66632	1.80314					0.176417	0.118853
		2.84906	4.42502					0.188508	0.291673
		9.73241	7.39219					0.643944	0.487252
		3.05999	1.39804					0.202464	0.0921508
		2.02995	2.82821					0.134312	0.18642
		2.49278	1.85209					0.164935	0.122079
		2.63502	1.64315					0.174346	0.108307
		1.49601						0.0989835
		6.0033						0.397208
		2.30283						0.152366
