# Supplementary material for: E‐cadherin mediates apical membrane initiation site localisation during de novo polarisation of epithelial cavities
Source: EMBO J. 2022 Aug 22;41(24):e111021. doi: 10.15252/embj.2022111021 (PMC9753465; doi:10.15252/embj.2022111021)
Supplement: Supplementary file 11 — Source Data for Figure 2 [file EMBJ-41-e111021-s004.xlsx]

## Sheet: Sheet1
		Polarised			Apolar
		Expt 1	Expt 2	Expt 3	Expt 1	Expt 2	Expt 3
Control	2 cell	64.8649	66.6667	77.7778	35.1351	33.3333	22.2222
	>2	82.6087	75	88.8889	17.3913	25	11.1111
Mitomycin	2 cell	75.7143	78.9474	76.1905	24.2857	21.0526	23.8095
	>2 cell	78.2759	71.4286	83.3333	21.7241	28.5714	16.6667
