# Supplementary material for: E‐cadherin mediates apical membrane initiation site localisation during de novo polarisation of epithelial cavities
Source: EMBO J. 2022 Aug 22;41(24):e111021. doi: 10.15252/embj.2022111021 (PMC9753465; doi:10.15252/embj.2022111021)
Supplement: Supplementary file 12 — Source Data for Figure 3 [file EMBJ-41-e111021-s009.xlsx]

## Sheet: Fig 3B
PAR-3 %			Full concentrated centres			Low concentrated centres			No concentrated centres
2-cell	WT	Ctrl	Expt 1	Expt 2	Expt 3	Expt 1	Expt 2	Expt 3	Expt 1	Expt 2	Expt 3
		Mito	85.7143	75	85.9524	14.2857	12.5	6.42857	0	12.5	7.61905
	Cdh1KO	Ctrl	90.4762	73.0769	76.3158	9.52381	11.5385	11.8421	0	15.3846	11.8421
		Mito	15.7895	25	20	15.7895	15	10	68.4211	60	70
			5.26316	10	6.66667	15.7895	10	6.66667	78.9474	80	86.6667
>2 cell	WT	Ctrl
		Mito	100	90.4762	87.5	0	4.7619	6.25	0	4.7619	6.25
	Cdh1KO	Ctrl	86.3636	94.3662	84	0	1.40845	6	13.6364	4.22535	10
		Mito	11.1111	8.69565	17.6471	5.55556	17.3913	11.7647	83.3333	73.913	70.5882
			5	15	7.40741	15	10	14.8148	80	75	77.7778

## Sheet: Fig 3C
PAR-3 Linescans
W4 Control															Mean
41.2943	24.1978	26.8521	32.9597	24.6796	36.1924	29.7903	28.4252	26.0097	24.013	26.2034	28.0147	32.9585	27.4507	29.2172	29.2172
44.1469	30.1451	32.3047	33.0457	23.6202	36.1454	33.9995	29.7785	23.3883	30.2912	36.7798	32.6296	45.3573	34.75	33.313	33.313
40.1629	28.1494	34.3573	52.9394	28.0453	42.4336	34.7775	24.1783	21.5611	33.987	32.4967	42.2554	44.958	38.3795	35.6201	35.6201
46.498	28.0675	37.5222	45.0429	31.3749	39.6201	34.9632	33.9911	23.4124	31.1691	35.2794	40.7411	45.1213	38.1167	36.4943	36.4943
59.2431	29.4079	36.5298	38.5266	28.3862	49.4159	40.2623	49.3586	24.5946	26.4341	32.1049	34.3778	46.7814	38.2641	38.1205	38.1205
51.6486	34.7114	35.0458	54.5584	28.3096	48.381	62.122	46.0134	26.6337	27.629	50.67	40.0862	49.7629	38.7188	42.4493	42.4493
49.1712	35.0132	37.5134	86.7799	29.0768	49.9679	110.567	45.7817	29.0989	35.339	34.2918	45.2727	98.7704	56.5746	53.087	53.087
55.027	37.8291	76.0255	116.886	48.4009	64.5033	139.068	36.2448	40.652	29.4902	35.5761	54.6418	161.162	63.3708	68.4913	68.4913
98.7087	53.7137	117.213	81.9034	50.4759	72.1945	140.87	36.0523	48.444	41.9215	68.8258	77.5928	176.547	48.2664	79.4806	79.4806
163.865	52.0725	114.302	50.1987	99.2979	61.0264	53.2785	46.293	68.6232	57.9779	152.885	131.77	76.6881	36.2451	83.1802	83.1802
94.9394	69.9886	51.1708	85.1793	92.302	71.3999	39.0259	37.5431	80.5384	74.7471	141.173	172.497	82.9206	40.0038	80.9593	80.9593
111.011	63.5904	39.055	48.8884	63.3703	78.4663	37.8787	39.0224	63.1833	110.799	60.8983	72.935	50.8861	48.5563	63.4672	63.4672
68.7428	62.782	31.8729	40.4187	49.3481	61.8929	42.0564	22.4482	31.6701	98.9773	39.1643	59.6733	48.2272	58.0443	51.0942	51.0942
55.9321	74.163	33.0208	33.5851	38.7567	49.1877	42.9109	23.1135	34.605	64.3177	39.1332	53.3433	42.7272	47.1198	45.1369	45.1369
49.3334	60.3721	35.8384	33.5184	29.2322	37.87	29.0924	19.5809	29.2336	43.9092	31.6486	48.1708	35.3094	41.067	37.4412	37.4412
44.7042	51.0639	38.1685	34.183	26.4129	40.4002	32.7934	20.3743	28.0437	36.5633	31.442	39.7694	41.8448	33.5962	35.6686	35.6686
43.5217	34.0442	33.3118	34.8014	25.6809	40.2837	30.1498	23.0851	28.734	30.0393	27.4203	40.0066	41.1834	30.9193	33.0844	33.0844
43.0289	31.1904	28.6872	32.4783	27.6422	39.5668	28.1719	25.8776	24.6221	28.1722	30.6959	43.3821	40.7041	29.2221	32.3887	32.3887
40.7179	31.0468	27.8488	33.8661	27.3149	38.2494	26.412	26.4688	24.7583	34.3492	29.4969	48.2534	37.0689	28.1067	32.4256	32.4256
47.0312	28.5174	26.6782	29.7498	31.6698	36.2857	24.1181	25.2184	24.1261	27.1171	26.1732	41.1576	32.7543	26.6436	30.5172	30.5172
W4 Mitomycin
27.5098	38.3981	26.3065	35.5862	32.4177	31.6449	24.5036	17.0843	22.6152	20.8125	27.9734	19.7716	28.7269	28.4613	25.7923	27.1736
26.7563	36.018	25.4329	42.8618	33.653	31.2707	22.8861	17.2289	23.0076	25.229	35.6344	21.4374	27.5301	28.8031	32.0231	28.6515
27.9334	40.1532	23.8439	46.3499	32.1975	30.442	25.8375	18.6923	31.0401	23.5012	31.2715	22.2891	26.0488	30.9814	42.2411	30.1882
26.7573	64.3101	23.6391	44.1301	31.971	29.1026	23.4871	18.0505	27.7026	27.5391	27.3085	22.7339	28.6229	29.5784	43.8035	31.2491
26.7491	45.7094	26.6961	51.7352	30.9051	30.5855	28.1113	21.2906	22.0626	25.9595	25.9801	23.4397	31.0565	31.1318	41.9026	30.8877
29.3415	67.6932	22.9693	59.6264	31.1567	30.332	26.1091	22.3465	30.6606	26.6501	30.2204	22.5939	34.5157	30.434	39.3932	33.6028
33.2814	89.1999	25.6155	52.8084	33.677	33.1988	26.1412	24.5078	27.0442	36.9887	31.3856	22.0575	36.2426	47.1394	44.2432	37.5687
51.8785	53.0717	27.9957	66.6761	35.5131	32.9522	31.0658	22.6009	22.9732	32.5491	30.4136	22.6122	68.8655	47.6369	45.6065	39.4941
62.3891	68.5254	30.0873	73.7912	48.5216	34.032	44.9204	33.77	24.7959	28.7539	52.8789	26.5759	52.5499	34.4044	37.7278	43.5816
80.8968	69.1198	35.673	106.956	50.8387	35.641	75.1067	59.5576	55.2274	69.1089	121.196	25.9409	71.5811	89.137	80.2408	68.4148
141.227	58.7091	82.7614	96.4162	73.4527	49.1377	28.6425	80.0571	97.3536	61.4483	85.3987	38.7566	54.5577	61.396	129.279	75.9062
145.97	52.3352	64.8147	89.2689	64.3147	47.2931	23.8235	81.961	37.6283	28.8122	41.4262	88.3872	36.8126	40.0237	99.0397	62.7941
87.3092	47.0657	52.3394	107.267	45.8553	39.2904	25.8703	42.2598	27.0782	32.8877	45.9523	97.5332	27.9839	36.4766	116.771	55.4627
85.8185	35.0037	26.6645	95.007	35.8229	36.2119	32.5405	35.5719	25.8578	28.6617	48.1688	41.9999	29.0574	33.0737	52.9604	42.828
45.6093	32.1007	25.0387	68.5282	32.7662	36.3699	22.9466	25.2207	23.731	32.2895	30.0415	44.8944	27.1572	27.497	30.1288	33.6213
41.0212	27.4621	22.5243	55.3994	32.2689	34.5302	23.5656	23.7091	32.6575	25.2844	29.7816	26.6761	26.6193	30.8421	30.2493	30.8394
30.2498	23.4484	22.4799	49.5089	30.4832	33.8805	28.3821	21.0196	21.4726	27.5015	25.0766	22.002	31.0752	34.0238	33.7613	28.9577
28.03	43.2466	23.3563	51.2717	31.4992	36.4441	25.916	22.3658	22.2672	24.6347	28.2834	22.4124	28.5168	34.8953	44.6881	31.1885
29.5902	29.4958	26.0501	57.0181	33.0553	35.402	32.2909	20.7323	24.9628	22.9801	46.4284	25.3863	29.707	33.0633	51.7961	33.1972
26.5683	26.898	31.4106	49.5916	34.6922	34.3618	28.1624	20.8623	23.5644	22.3667	33.5799	25.0748	28.396	29.8971	38.5616	30.2658
Cdh1KO Control
27.8586	15.944	26.0615	21.9077	31.9383	36.3086	36.6231	37.7735	32.1973	48.7102	24.1656	17.0075	28.3426	42.7606	20.0374	29.8424
29.3174	19.473	25.9699	21.459	35.1369	30.6827	28.4384	32.1271	32.908	45.9218	26.8977	22.5124	30.8227	38.3854	30.9353	30.0658
34.9017	22.8985	21.8887	22.4791	47.2387	32.3442	29.464	31.8168	35.8468	34.554	51.5895	25.6662	31.8323	35.592	28.6999	32.4542
44.2196	21.9899	30.8894	20.8467	31.5405	32.334	24.5207	27.1105	34.8009	44.7094	29.1803	28.4818	32.1833	39.4498	30.6813	31.5292
33.9507	20.1274	22.832	22.5325	60.3794	33.734	26.0713	27.938	29.4035	33.5648	28.3066	27.4192	24.9489	32.778	41.4012	31.0258
27.5637	19.3028	23.526	19.6559	32.1592	32.5773	42.406	42.1346	34.3246	33.0107	31.9042	30.7243	27.9416	48.0421	33.855	31.9419
39.7103	20.8397	21.4154	23.6448	29.6381	24.1417	27.1119	43.6359	41.6602	30.5503	49.9339	50.2681	27.3216	50.2271	30.7378	34.0558
34.6467	24.6362	23.7773	21.551	30.3339	30.2748	31.9212	58.417	50.873	32.1813	119.571	28.2158	37.0305	37.3661	38.6207	39.9611
28.505	22.4706	32.0692	20.6357	26.4943	30.3719	54.8418	32.3511	40.4757	34.4532	60.5382	26.7082	39.5742	41.105	73.379	37.5982
25.8058	22.726	21.2722	22.6509	39.6862	37.8821	29.8338	36.6163	36.1943	31.0246	35.9361	27.1861	42.9483	43.8761	142.65	39.7526
29.8503	20.75	21.8732	20.1686	30.3461	36.1019	30.3418	29.1583	41.5171	26.7716	78.4319	33.3755	32.4726	36.5341	170	42.5128
30.5227	23.5299	35.6623	19.0614	41.9263	30.8967	74.0232	30.3158	33.6286	29.2316	35.3128	26.5591	39.8196	37.22	86.5815	38.2861
38.4492	26.0565	30.4739	25.8893	41.3679	31.3201	47.5983	23.0372	31.3898	32.781	28.2421	29.5506	31.7908	34.5846	40.2778	32.854
24.7963	26.8883	23.6887	29.9374	51.1633	25.8911	26.0577	22.8195	31.7676	39.2097	29.4812	32.0004	25.9353	32.2111	31.1982	30.2031
25.2329	20.747	24.3616	44.806	42.9055	29.4027	30.338	27.1898	30.9932	43.8341	26.4394	28.7432	22.8683	33.0809	28.5222	30.631
26.0137	19.7596	22.5705	26.061	58.8385	36.9233	22.9869	24.9893	31.8944	37.3173	27.5353	39.6697	21.9059	33.0436	28.7318	30.5494
27.19	24.4141	19.3878	49.7411	33.8719	31.6989	26.5337	34.2701	37.2384	45.024	27.8914	41.4596	29.4842	42.3327	29.2143	33.3168
24.8288	21.2946	27.5195	34.5988	43.5608	32.1838	24.5572	48.3076	38.4451	32.072	26.4319	45.8743	24.6685	63.1789	26.4015	34.2616
22.6693	20.0089	34.1306	30.0635	40.5523	37.9489	25.0485	31.2466	35.2278	34.0705	27.6168	42.927	24.9279	46.5967	27.6022	32.0425
23.3334	17.7918	55.1247	22.2403	49.7623	39.8593	27.2257	28.1727	35.0527	25.5192	24.9062	65.9895	24.4651	34.3837	29.9509	33.5852
Cdh1KO Mitomycin
33.0055	24.8678	29.6364	24.7185	19.1798	26.4476	17.7606	13.6719	31.0225	19.5646	27.4569	24.1366	22.5529	25.2641	29.6242	24.594
34.2413	30.7862	29.4782	26.4988	17.6191	28.5258	22.5536	12.6284	26.4516	30.8741	29.62	29.4648	24.8631	29.0561	31.7851	26.9631
34.8735	34.0966	35.055	25.4427	18.7346	29.2396	20.817	14.6339	28.5921	35.2762	27.3471	26.1113	27.8932	48.5367	32.8885	29.3025
35.2615	32.3477	27.1117	29.0745	21.6077	27.6855	26.1773	15.9227	23.4877	35.3889	28.5668	18.3518	30.8298	70.7012	38.6318	30.7431
45.3456	30.3263	31.242	31.6429	20.555	28.8458	25.8448	17.3009	21.2771	26.8401	29.6405	18.8691	34.0738	43.8059	31.9908	29.1734
38.0971	32.5098	27.887	26.9144	19.9245	30.5641	21.3312	17.8493	23.2934	24.868	31.9884	17.9077	44.6172	74.9171	40.4882	31.5438
36.4618	32.3764	31.6498	35.9836	19.1367	31.4557	17.4677	16.7478	27.8223	33.0572	30.4361	22.256	46.0052	63.5726	38.564	32.1995
34.9329	38.9007	31.9347	32.1303	20.3587	31.9521	23.5898	17.393	32.1064	49.5374	29.3886	22.916	38.957	65.0316	37.6949	33.7883
54.5738	57.9604	32.7673	33.8789	20.2664	26.1125	21.4264	16.3906	40.8013	51.5372	26.1513	43.6098	37.1578	99.9114	48.2567	40.7201
45.5473	38.2291	34.2621	36.5472	16.7637	26.9601	22.4591	19.6519	41.4375	46.5272	29.1863	31.7185	36.252	68.1678	39.2698	35.532
41.2743	40.7487	36.3502	40.0583	20.7767	28.1399	21.1446	21.2377	36.1507	51.4236	33.7937	28.2927	30.1211	67.9752	37.3909	35.6586
43.0489	34.8136	37.8024	35.3627	24.501	27.1872	33.7577	20.2185	29.9622	32.4965	32.5627	47.6408	26.984	43.908	36.0654	33.7541
38.7112	32.8304	31.212	37.6204	20.9834	22.0045	21.8976	22.5039	30.3145	31.6518	27.5795	46.0661	25.6624	41.1946	34.6567	30.9926
50.6118	32.1476	26.2018	30.6428	19.8585	26.5041	17.3416	25.9897	27.9018	29.4536	30.161	34.8662	28.5132	48.3562	36.2212	30.9847
45.0615	30.8637	26.6753	25.1379	20.0819	26.0506	18.2211	28.4677	25.587	23.8761	29.3986	27.2756	23.0378	39.433	32.5958	28.1176
43.3809	31.0169	26.8858	25.8221	18.0001	28.5863	19.7665	20.2856	23.0972	37.9233	30.7933	24.0076	20.9388	35.5037	29.7121	27.7147
39.215	31.1689	31.1333	25.3108	19.2952	23.6186	15.8054	17.8482	22.2156	32.331	27.9218	22.9732	22.5543	36.5196	30.9986	26.594
37.1564	29.9625	33.6893	26.4597	16.9804	25.1976	15.6161	17.7919	24.1692	30.3086	28.2801	19.1528	21.4029	42.2199	28.6255	26.4675
32.6906	28.2439	27.459	29.2894	18.0215	24.5632	18.6186	18.7613	25.292	27.1979	27.6596	21.2167	22.9218	34.9073	28.1552	25.6665
34.1045	35.9997	26.6205	20.9337	20.4632	21.5615	24.662	14.1754	22.7691	29.7503	27.408	24.4976	21.9388	26.1589	25.1045	25.0765

## Sheet: Fig 3D
Experiment #1																Experiment #2																Experiment #3
WT Con				Cdh1 KO Con				WT Mito				Cdh1 KO Mito				WT Con				Cdh1 KO Con				WT Mito				Cdh1 KO Mito				WT Con				Cdh1 KO Con				WT Mito				Cdh1 KO Mito
Center	Outer	Ratio		Center	Outer	Ratio		Center	Outer	Ratio		Center	Outer	Ratio		Center	Outer	Ratio		Center	Outer	Ratio		Center	Outer	Ratio		Center	Outer	Ratio		Center	Outer	Ratio		Center	Outer	Ratio		Center	Outer	Ratio		Center	Outer	Ratio
59.673	26.165	2.28064		80.102	60.395	1.3263		61.138	32.027	1.90895		66.327	56.223	1.17971		111.838	51.3248	2.17902		54.3	62.5909	0.867539		144.036	39.3494	3.66044		82.4	52.3594	1.57374		88.014	65.6855	1.33993		56.463	68.0073	0.830249		106.25	49.5122	2.14594		76.725	74.0499	1.03613
64.701	23.462	2.75769		80.735	62.602	1.28966		83.08	35.556	2.3366		52.011	36.369	1.43009		82.213	59.3874	1.38435		47.188	46.2228	1.02088		76.299	39.3827	1.93738		68.475	61.1865	1.11912		122.725	69.6574	1.76184		95.3	80.8894	1.17815		98.9	50.2695	1.9674		30.35	77.3297	0.392475
62.303	25.184	2.47391		69.734	57.638	1.20986		84.812	34.01	2.49374		33.651	27.649	1.21708		84.987	54.2082	1.56779		45.45	35.8183	1.26891		70.526	29.5608	2.3858		63.263	61.4945	1.02876		140.768	71.8569	1.959		69.662	64.3019	1.08336		92.625	51.0258	1.81526		76.838	65.6432	1.17054
65.882	25.232	2.61105		69.207	58.944	1.17411		62.462	39.476	1.58228		55.09	42.59	1.2935		114.7	62.4383	1.83701		75.7	48.7945	1.5514		72.175	30.1843	2.39114		48.314	53.6312	0.900857		123.58	71.1602	1.73664		100.625	87.4752	1.15033		69.95	46.9894	1.48863		88.987	70.193	1.26775
97.677	28.651	3.4092		55.061	41.084	1.34021		79.877	34.614	2.30765		33.445	32.176	1.03944		88.737	63.0515	1.40737		86.362	56.8231	1.51984		61.784	31.3419	1.97129		53.737	43.5685	1.23339		130.029	83.2556	1.5618		62.05	73.6065	0.842997		42.913	41.236	1.04067		79.325	60.0831	1.32025
79.964	27.734	2.88325		61.096	60.618	1.00789		100.446	37.109	2.70678		51.634	47.525	1.08646		92.838	45.2807	2.05028		80.325	54.4959	1.47396		50.113	30.7214	1.63121		65.107	54.136	1.20266		139.988	76.4279	1.83163		69.412	72.5925	0.956187		96.388	44.7005	2.15631		75.838	58.6962	1.29204
76.584	25.728	2.97668		60.932	57.275	1.06385		62.331	39.639	1.57247		60.536	48.008	1.26096		115.3	52.998	2.17555		56.438	41.3976	1.36332		63.938	38.5008	1.66069		81.423	55.2999	1.47239		127.425	73.4773	1.73421		56.287	56.182	1.00187		82.912	55.8801	1.48375		79.475	54.9357	1.44669
74.289	25.79	2.88054		36.256	36.152	1.00288		73.731	31.36	2.35112		43.845	35.948	1.21968		98.225	48.5732	2.02221		52.088	50.2886	1.03578		86.804	42.3534	2.04952		78.227	59.1053	1.32352		132.713	77.2005	1.71907		71.9	59.7666	1.20301		91.688	44.512	2.05985		84.175	63.0624	1.33479
60.992	21.757	2.80333		51.24	37.639	1.36135		115.431	42.318	2.7277		26.532	25.774	1.02941		92.362	45.3076	2.03855		72.912	60.1108	1.21296		72.577	32.254	2.25017		61.635	45.5236	1.35391		135.1	77.2219	1.7495		64.225	66.1902	0.97031		59.3	42.4586	1.39665		71.7	58.837	1.21862
101.053	33.087	3.05416		78.543	41.9409	1.87271		79.259	34.717	2.283		51.726	44.65	1.15848		90.825	45.6834	1.98814		66.3	59.9909	1.10517		66.052	32.3987	2.03872		75.522	51.1256	1.47719		146.537	72.0742	2.03314		155.975	80.4695	1.93831		36.725	36.39	1.0092		65.975	57.2449	1.1525
96.878	32.8503	2.94907		57.621	37.5891	1.53292		53.649	6.49515	8.25985		37.129	31.7822	1.16823		118.213	35.9644	3.28695		79.138	62.3631	1.26899		52.577	26.8894	1.95531		66.804	57.206	1.16778		146.537	73.243	2.0007		59.688	60.6032	0.984899		80.787	45.4911	1.77589		72.737	53.0044	1.37228
95.513	32.6599	2.92447		60.75	48.9774	1.24037		43.088	23.4029	1.84114		27.804	17.3744	1.60029		124.675	50.7202	2.4581		73.338	54.6523	1.3419		58.99	31.0903	1.89737		81.54	53.2511	1.53124		127.013	71.8114	1.7687		100.537	78.3784	1.28271		91.037	45.2995	2.00967		69.575	50.3328	1.3823
77.085	33.79	2.2813		45.361	32.281	1.40519		61.531	23.6112	2.60601		55.212	42.0956	1.31159		105.362	58.345	1.80584		61.325	57.4845	1.06681		58.216	27.1046	2.14782		61.116	57.0822	1.07067		144.875	71.9298	2.01412		114.238	88.8613	1.28558		78.898	47.4595	1.66243		55.338	48.02	1.15239
79.652	42.8121	1.8605		39.048	34.5852	1.12904		61.136	23.5209	2.59922		58.11	29.0499	2.00035		113.725	55.4334	2.05156		63.438	56.8251	1.11637		74.381	27.7368	2.68167		53.264	62.64	0.850319		141.762	71.0359	1.99564		64.237	53.5472	1.19963		70.377	47.4088	1.48447		59.95	48.0607	1.24738
66.407	40.6828	1.63231		36.127	29.2516	1.23504		75.54	25.3237	2.98297		59.984	37.7264	1.58997		117.275	56.7783	2.06549		72.938	64.4804	1.13116		57.757	33.7058	1.71356		100.124	66.88	1.49707		162.423	98.2748	1.65274		80.812	66.3309	1.21832		74.751	49.4597	1.51135		47.6	47.4544	1.00307
64.932	38.251	1.69752		80.301	37.9723	2.11473		95.719	39.4867	2.42408		36.807	37.4745	0.982187		133.887	61.407	2.18032		60.537	50.7264	1.1934		84.088	32.8284	2.56144		66.552	59.59	1.11683		180.738	98.0547	1.84324		73.838	67.23	1.09829		114.65	33.76	3.39603		65.338	45.4559	1.43739
86.562	37.6201	2.30095		56.217	41.1398	1.36649		63.252	22.7967	2.77461		67.565	47.6122	1.41907		103.725	52.3476	1.98147		83.338	59.3328	1.40458		71.055	35.7824	1.98575						114.411	63.4993	1.80177		85.625	84.0968	1.01817		98.588	37.2218	2.64866		59.737	62.6455	0.953572
74.336	37.9032	1.96121		57.83	51.3823	1.12548		60.952	23.4813	2.59577		72.961	55.1672	1.32254		103.725	52.3476	1.98147		68.338	64.8506	1.05378		79.352	37.2904	2.12794						138.384	66.1632	2.09156		63.213	64.8883	0.974182		93.95	42.0085	2.23645		42.938	42.015	1.02197
129.916	39.757	3.26775						68.752	27.6458	2.48689						117.275	52.3476	2.24031		61.5	74.8219	0.821952		82.87	35.9051	2.30803														81.713	41.5148	1.96829		61.088	59.0649	1.03425
65.753	31.9175	2.06009						56.086	31.5678	1.77668						135.213	52.3476	2.58299		79.55	52.0548	1.5282		77.438	36.5836	2.11674														97.75	42.6454	2.29216		51.013	58.448	0.872793
								63.699	34.2687	1.85881						102.275	51.9086	1.97029		65.875	60.659	1.08599		77.022	32.2042	2.39167														76.275	39.2463	1.94349		66.688	51.3994	1.29745
																				56.263	64.1891	0.876519		66.842	34.6081	1.9314														93.625	41.5108	2.25544
																								103.897	41.9138	2.47883														83.15	41.0142	2.02734
																								107.818	41.5283	2.59626														66.987	47.2866	1.41662
																								91.062	40.6045	2.24266														84.138	53.0569	1.58581
																								116.905	39.7811	2.9387														88.412	57.1679	1.54653
																								71.715	32.5249	2.20492														96.725	59.1046	1.6365
																																								104.88	60.6432	1.72946
																																								88.304	56.0357	1.57585
																																								114.308	61.9739	1.84445

## Sheet: Fig 3F
PAR-3 Linescans
Homogeneous															Mean
39.3715	27.5661	41.0775	32.3702	36.7367	30.8166	40.979	38.9301	34.953	16.1908	27.7152	40.1932	50.2582	26.0814	44.4145	35.1769
45.8336	34.9098	57.8752	31.8451	39.1502	31.4101	52.0258	45.7542	39.3655	20.9433	39.6847	41.6476	50.737	31.1679	51.4943	40.923
46.5325	28.4671	61.2461	21.4316	41.9567	31.275	44.9156	69.8772	34.2349	20.5871	36.845	38.3533	59.7584	32.417	51.1121	41.2673
32.0771	35.7172	51.3032	25.5557	55.2715	30.9587	49.9847	37.335	33.3167	20.1025	42.7859	42.3318	55.8202	36.3067	47.0501	39.7278
31.282	55.8788	44.943	26.5938	39.7315	31.3911	68.0722	50.1067	39.9177	22.9196	38.4849	42.9278	58.7366	30.7445	55.5727	42.4869
50.0809	87.3825	49.5934	40.6409	45.9754	36.5704	59.6202	45.2399	38.7037	27.0506	40.1415	52.9214	60.4056	37.9034	81.3725	50.2402
43.3811	33.9199	49.0849	53.1462	51.7137	39.343	48.7181	46.5287	38.3065	26.0475	38.7341	55.5962	69.854	43.5742	69.964	47.1941
56.3927	54.2399	44.6229	42.0409	46.8789	43.6788	53.8836	35.0262	43.9335	28.999	52.3393	111.555	80.6292	38.1476	55.4813	52.5233
72.2648	95.9305	45.8629	73.8846	53.1983	45.8107	78.8059	36.7035	49.2624	37.3862	59.1033	112.649	121.257	55.6598	112.025	69.9869
79.0274	70.3714	48.7601	81.0693	53.0516	61.9168	76.7316	77.7139	40.1539	76.5291	69.558	100.261	120.395	52.4976	144.061	76.8065
81.6603	107.693	65.9523	80.3481	105.057	43.1822	51.1579	160.583	46.7234	48.1379	71.9106	128.431	66.222	63.6015	163.775	85.6291
163.472	92.5348	54.8202	48.3522	175.965	41.3566	49.9851	155.312	39.0836	38.5575	64.945	146.988	81.1415	55.9956	105.32	87.5885
114.416	55.7917	47.3044	42.1164	67.946	36.9205	50.8112	192.551	35.4471	38.6358	78.8087	172.356	69.595	39.0623	82.1813	74.9296
65.9808	49.1107	43.9338	36.5884	58.1766	34.7112	36.7096	124.016	34.5396	33.6823	61.1778	76.2484	52.6991	30.0172	109.781	56.4915
59.2884	27.4454	39.3363	48.9549	49.9944	33.9505	38.9883	52.7758	34.8442	28.0655	66.9457	54.4376	46.5997	39.3472	70.2558	46.082
55.2507	30.9303	49.0783	26.1108	49.8523	31.7368	38.1713	53.553	31.7219	30.7363	47.8662	44.3334	52.509	32.5432	53.9267	41.888
42.8368	38.5053	46.3511	34.1151	51.6239	32.746	44.1072	39.1045	36.0272	25.705	34.818	37.4427	60.0569	34.0259	58.1332	41.0399
37.3825	31.5457	51.668	26.5574	41.5564	32.742	44.0474	32.6563	37.8275	22.7504	32.35	46.2329	50.1714	36.1384	47.4887	38.0743
35.9263	31.9911	42.7934	23.4595	41.2983	31.3445	51.6453	31.9755	38.8116	27.2643	33.7323	41.1579	47.0773	29.4296	45.5681	36.8983
42.3841	36.6409	53.4295	18.3599	37.7517	34.3279	42.0628	35.9806	38.2806	21.1759	33.6585	41.6827	42.4293	26.5249	37.8063	36.1664
Chimeric
27.3117	21.6409	13.0999	38.4784	19.5041	26.3903	29.486	22.8238	34.9731	73.6255	30.8519	25.9998	24.6182	25.4731	35.1362	29.9609
24.6666	18.0142	18.4894	32.2933	20.5907	36.2207	26.3732	30.0148	34.2825	98.4635	43.2552	24.4913	34.7606	20.3878	59.4572	34.7841
24.6824	19.2484	18.0389	29.8909	19.9269	23.1741	25.7001	28.3095	36.6116	77.7399	65.8383	29.4937	20.3134	20.8418	29.1609	31.2647
26.895	19.458	15.1882	26.6372	21.6822	28.6574	17.7734	32.8448	34.5866	124.211	83.2565	21.7702	20.492	24.9069	33.0361	35.4264
25.442	17.5685	15.8013	33.6365	21.1691	26.9432	19.2147	35.9035	37.7917	103.747	46.9377	25.6785	19.2127	22.9324	37.1704	32.61
25.0939	16.7478	19.6553	28.9765	28.733	26.2588	17.949	37.7873	39.8066	44.9729	38.4741	25.0931	20.1661	29.3632	31.2328	28.6874
21.6702	19.6845	22.4311	29.1218	31.9804	47.2454	16.0826	43.1939	40.1193	81.1285	40.0127	24.9477	22.6756	19.8756	26.7985	32.4645
20.2999	16.4766	18.3883	49.2662	45.4713	40.6113	17.772	36.9754	39.3894	50.0467	43.2663	22.0165	33.5642	23.1685	25.9041	32.1744
20.1333	18.5726	20.7159	40.1395	37.0296	52.541	20.5539	38.0627	37.2285	64.7315	67.6907	23.9376	34.2962	28.3033	28.5207	35.4971
19.8533	23.3286	21.3568	43.4491	55.3996	106.29	21.9228	35.0783	38.1003	88.4604	63.6937	32.2853	27.1064	36.5784	28.1116	42.7343
30.3075	21.581	18.2721	33.6964	66.5563	51.1176	20.2389	44.3713	35.6943	75.6583	45.5993	27.1891	30.7377	28.8049	28.5456	37.2247
34.6271	20.0614	26.8371	42.1432	39.4854	43.2039	20.909	38.2274	34.1359	83.4927	47.9331	23.2445	37.8377	28.4569	24.3343	36.3287
34.3216	23.5109	34.4052	47.5379	35.6647	30.3962	22.5404	33.3172	40.1553	81.2945	38.4321	26.2058	37.9851	29.2202	28.8609	36.2565
37.3091	23.765	21.1614	22.8518	33.8432	22.4946	20.0581	29.1746	50.6544	56.1234	63.3007	26.3243	23.2144	19.052	23.0991	31.4951
35.2872	42.9086	21.8824	28.7392	29.6588	26.5885	20.4638	26.5998	33.7555	58.5498	50.835	29.3891	17.3495	19.2483	26.1688	31.1616
29.7152	20.6902	29.8497	27.1674	25.9881	36.3531	33.3784	28.7794	52.5758	104.76	37.6285	28.661	22.272	18.105	30.004	35.0619
27.5885	22.7157	22.3836	18.956	25.1464	19.2687	21.3084	30.8569	63.7731	59.2705	41.9826	29.8044	21.7184	23.3159	31.5032	30.6395
27.5359	20.752	19.2721	32.7049	21.4707	20.3021	27.2156	32.5083	39.6696	72.746	38.408	24.1438	25.5365	21.0501	34.8005	30.5411
24.76	18.5427	19.1549	36.6002	23.1327	20.4133	25.7103	30.773	39.898	57.239	38.6086	19.3548	20.5968	22.3603	30.4952	28.5093
17.7865	16.9218	19.1067	24.5913	19.9233	18.5351	32.8648	29.0587	48.0128	41.2802	37.9918	10.1637	20.751	28.2687	43.7418	27.2665

## Sheet: Fig 3H
	Postive %
		Expt 1	Expt 2	Expt 3
ZO-1	Ctrl	22.7273	18.75	22.7273
	Mito	10	20	29.0323
GM130	Ctrl	72.7273	100	93.3333
	Mito	80	90	87.0968

## Sheet: Fig 3I
Raw centrosome distance					Normalised distance
Ctrl	Mito	KO	KO + Mito		Ctrl	Mito	KO	KO + Mito
2.05971	1.48707	2.14727	3.3574		0.100603	0.0726336	0.092196	0.144155
2.54985	3.10974	1.97478	16.4053		0.124543	0.15189	0.0847899	0.704385
5.7847	3.38187	2.86122	2.0964		0.282544	0.165182	0.12285	0.0900117
2.10501	3.43834	3.45723	8.21631		0.102816	0.16794	0.148441	0.352779
2.57566	2.51484	7.48103	4.2926		0.125804	0.122833	0.321209	0.184309
1.91485	3.06947	7.43718	8.10044		0.0935278	0.149923	0.319326	0.347804
2.76852	4.30457	3.9526	11.1508		0.135224	0.21025	0.169711	0.478777
2.20973	1.71898	6.6417	3.44717		0.107931	0.0839607	0.285171	0.148009
3.495	2.09217	3.51149	16.0054		0.170708	0.102189	0.150771	0.687212
2.68578	5.83145	3.70236	4.34116		0.131183	0.284828	0.158966	0.186394
2.38523	4.62764	2.96668	1.73755		0.116503	0.22603	0.127379	0.0746043
3.25663	3.15737	2.08772	2.93157		0.159065	0.154217	0.0896392	0.125871
2.26916	9.61171	2.4557	4.08928		0.110834	0.469469	0.105439	0.175579
2.3862	3.39375	3.0371	3.82065		0.11655	0.165762	0.130402	0.164045
8.13031	2.49008	2.96587	3.03883		0.397112	0.121624	0.127344	0.130476
2.48137	2.96791	3.36378	2.10691		0.121199	0.144963	0.144429	0.0904631
2.70044	2.40564	3.26296	2.63479		0.131899	0.117499	0.1401	0.113128
1.83835	3.81306	3.9936	2.60298		0.0897912	0.186243	0.171471	0.111762
4.30904	2.72468	2.80811	5.12952		0.210468	0.133082	0.12057	0.220243
2.73781	2.72899	8.80484	3.46098		0.133724	0.133293	0.378048	0.148602
2.94004	3.54754	4.28276	4.25464		0.143602	0.173274	0.183886	0.182679
1.39799	7.71211	21.3252	8.70989		0.0682826	0.376686	0.915629	0.373971
19.6385	3.63496	6.21958	17.2048		0.95921	0.177544	0.267046	0.738711
2.28535	1.95208	5.65098	12.6794		0.111624	0.0953462	0.242633	0.544407
2.72579	5.90091	13.0731	1.98689		0.133137	0.288221	0.56131	0.0853099
12.773	3.97862	3.6195	8.94709		0.623877	0.19433	0.155408	0.384156
6.14144	2.72928	3.6738	5.2421		0.299969	0.133307	0.15774	0.225077
3.79862	3.28254	1.58113	2.89554		0.185538	0.16033	0.0678879	0.124324
1.71302	4.2688	13.0787	5.68644		0.0836696	0.208503	0.561553	0.244155
1.64726	3.90898	4.26241	3.53696		0.0804577	0.190928	0.183013	0.151864
3.21598	2.35723	17.7304	2.62396		0.157079	0.115135	0.761279	0.112663
2.61677	1.48707	6.00895	3.35805		0.127812	0.0726336	0.258003	0.144183
2.90292		4.59938	5.80485		0.141789		0.197481	0.249239
		10.6334	5.41213				0.456558	0.232377
		9.29808	11.1683				0.399226	0.479526
		3.51913	4.18073				0.151099	0.179506
		4.80325	3.69716				0.206234	0.158743
		2.64322	10.7528				0.11349	0.461688
		2.23728	9.27059				0.0960606	0.398046
		3.40038	5.09209				0.146	0.218636
		3.9059	2.24943				0.167705	0.0965823
		3.72661	21.7998				0.160007	0.936006
		6.485	10.4985				0.278443	0.450767
		3.769	3.30288				0.161827	0.141814

## Sheet: Fig 3J
	FRAP %
Second post bleaching	Control Centre
0	0	0	0	0	0	0	0	0	0	0	0	0	0	0	0
10	11.9051	15.5578	15.3425	18.4203	19.8926	21.8094	15.1821	15.963	16.741	12.8967	17.1245	17.6465	10.0604	9.83614	10.0604
20	20.6882	21.8997	24.1548	27.29	29.6564	35.0998	27.0562	25.3164	28.6389	21.3792	27.0439	27.6795	17.0606	16.4223	17.0606
30	25.4197	29.9712	30.9095	32.8461	40.3281	40.2095	35.1039	32.3279	34.4915	24.1567	33.9269	34.7777	21.5548	20.8851	21.5548
40	28.8608	31.6484	37.7099	41.8961	44.8318	44.6871	39.8807	38.3141	40.31	27.015	38.2285	39.1653	26.0345	25.8226	26.0345
50	30.8866	35.1775	40.7443	44.4689	47.4396	50.8115	43.4355	44.3834	40.2647	28.9627	41.58	42.6493	29.1164	30.3371	29.1164
60	33.0743	32.7578	41.0062	53.4888	50.6616	54.4257	43.8367	44.6051	44.1096	31.5905	44.1309	45.2366	31.6767	34.9466	31.6767
70	35.8355	34.6271	42.9599	54.6301	52.3972	56.1526	44.5464	48.5127	45.8336	33.3308	46.9711	48.0846	28.1929	33.4877	28.1929
80	39.975	33.8148	47.6113	58.204	53.4564	56.2506	46.404	52.5173	48.1701	31.7749	48.8541	49.742	37.0256	36.8326	37.0256
90	42.0933	33.7536	50.496	57.7836	58.7343	58.4938	49.1751	50.8684	48.8507	39.3354	50.3237	51.1468	39.2455	36.1032	39.2455
100	43.1432	34.5922	53.8006	56.2118	61.36	58.9478	49.965	53.5566	51.913	40.4187	51.9447	52.8248	41.2772	41.4205	41.2772
110	45.8119	28.5298	50.654	57.1228	63.2825	60.1406	49.965	55.7875	53.1947	41.6519	52.5751	53.2514	40.4406	43.1254	40.4406
120	47.8285	31.4213	51.4479	63.5699	68.1689	62.9091	53.0385	56.7436	53.5123	44.1299	55.1002	55.8273	38.8254	45.1409	38.8254
130	48.772	27.2457	51.5103	63.8903	69.1034	63.3186	51.3289	59.2379	53.3081	45.2593	55.3276	55.9831	37.7571	46.0473	37.7571
140	51.376	31.2902	53.1771	66.4431	72.0139	65.1791	54.6678	62.6882	57.3233	45.1671	58.1541	58.832	41.9073	49.6468	41.9073
150	53.3185	29.2374	54.578	65.0115	67.0029	64.4224	54.4641	65.0716	54.3062	46.7691	57.613	58.0424	43.1386	51.7832	43.1386
160	52.8606	31.5348	55.5382	67.4342	63.6029	62.8023	53.3779	64.7529	55.3837	46.4003	57.7977	58.2914	42.7837	51.8911	42.7837
170	54.4471	28.6085	55.268	66.6533	67.8752	63.9417	56.3896	63.6721	52.6616	49.3046	58.5988	59.0139	45.9742	51.248	45.9742
180	55.0853	31.6746	59.034	69.3963	62.9888	67.5559	57.8276	63.5612	53.9433	45.9739	58.4971	58.8383	47.5314	52.1544	47.5314
190	56.8013	31.2553	58.5227	68.6455	65.2406	67.2176	58.1917	64.3926	54.7599	50.0884	59.6322	59.9153	45.7134	54.2865	45.7134
200	58.6097	36.5053	58.0405	70.3374	66.371	64.6806	58.4077	67.9261	51.6522	48.5325	60.6735	60.8799	47.6762	55.987	47.6762
210	58.3738	40.1304	57.5001	71.2484	65.0181	63.2741	58.6793	67.4827	51.9698	49.6389	59.6409	59.7676	48.415	54.5411	48.415
220	57.0371	48.3592	51.5976	73.3106	68.9788	62.5797	59.9938	67.8568	51.7769	48.3711	59.8071	60.1149	49.0669	54.649	49.0669
230	60.1822	48.7785	58.6682	71.2684	69.5128	61.4492	62.4995	67.7044	56.2571	47.403	60.5617	60.6038	49.9903	54.9986	49.9903
240	60.8529	56.9024	60.3932	72.2695	70.7767	61.6807	64.0732	64.2679	53.0813	48.2789	61.3537	61.4094	49.1791	55.8661	49.1791
250	59.4931	53.0588	60.1147	70.1972	72.5924	59.7223	63.5919	70.642	55.0208	51.2063	61.725	61.973	47.2344	55.6547	47.2344
260	56.9076	53.1899	58.585	74.0715	73.8563	60.6392	61.222	73.3995	54.5217	51.9439	62.1946	62.7821	48.8496	53.2981	48.8496
270	54.2528	47.7914	53.9046	72.3196	77.9238	60.3988	62.0983	73.2887	53.6824	51.9093	61.5183	62.3256	51.2615	54.8087	51.2615
280	55.6172	48.2369	57.5085	73.611	78.0751	59.9003	62.1662	75.2564	57.5614	54.6638	62.7876	63.5843	52.0437	55.5209	52.0437
290	56.2925	48.6824	56.9099	78.4663	78.9741	56.4731	64.4991	76.4065	58.9225	50.4341	63.2389	64.0108	53.7204	54.5109	53.7204
	Control Side
0	0	0	0	0	0	0	0	0	0	0	0	0	0	0	0
10	19.0652	20.5635	20.2145	24.7614	13.9882	18.0112	17.1877	21.1354	23.4826	30.7727	17.7111	20.6267	20.1977	20.6309	19.2916
20	33.6752	32.4925	26.3533	34.0377	22.6252	26.132	27.1703	34.5007	36.9013	44.6547	29.0886	31.6029	31.7883	36.2832	31.7051
30	42.0104	37.7959	32.7761	29.0556	27.3713	33.0344	34.1742	40.8047	42.1942	57.545	37.497	37.6599	36.562	40.5722	38.7202
40	45.1144	44.5018	37.5547	28.2098	30.5789	39.3469	40.8426	45.7566	49.3694	63.3576	43.2891	42.5384	39.1477	46.1751	47.768
50	50.8139	44.8524	41.3871	26.1278	35.6172	45.494	42.7076	48.0046	53.4882	72.692	46.8666	46.1865	45.2052	51.0668	49.9661
60	52.2187	53.2604	45.1011	42.3194	38.9499	50.2793	48.7455	52.1746	50.5622	71.4611	51.3568	50.5845	47.1762	54.4003	57.2601
70	53.5031	54.3562	47.3485	49.9225	41.6672	52.9366	51.2411	49.9919	57.812	88.0442	57.1429	54.906	46.8688	58.4614	56.9812
80	59.2829	58.1767	48.2238	54.8116	44.1134	57.11	56.5276	52.0932	61.7258	87.5313	59.394	58.09	53.2518	63.2933	60.1626
90	60.9419	59.6377	53.3218	61.3924	46.0379	57.4684	58.2853	52.3457	63.9995	94.7116	58.7126	60.6231	58.0254	62.2021	65.8541
100	66.8555	61.1352	54.611	63.1212	47.2114	52.6114	65.0745	53.1275	63.4031	100.969	58.9742	62.4631	66.5059	61.8112	67.0454
110	68.0997	63.3267	58.1359	61.411	49.8922	62.6286	64.8732	52.7855	68.3233	111.876	60.1485	65.591	67.6632	65.0198	67.3337
120	74.2675	65.5328	60.4069	57.8789	50.5233	56.1287	67.6372	54.0072	68.4537	119.227	58.2502	66.574	67.7717	72.2352	75.4881
130	70.615	62.8226	62.9855	61.7456	51.9263	52.3964	63.9877	55.8641	71.7898	124.014	57.0333	66.8346	70.2851	74.776	71.678
140	76.2476	66.1683	65.8952	52.2091	53.6005	53.4824	60.3784	55.3918	74.9394	128.288	57.2767	67.6252	73.1782	84.8635	69.6359
150	76.7828	63.9841	67.2555	50.9264	54.6384	54.1716	62.5117	57.0451	79.7105	140.221	55.9747	69.3838	65.6922	86.1285	74.6939
160	74.5083	63.4655	67.8232	51.0286	56.104	57.6448	64.7793	55.856	81.8165	147.162	61.2984	71.0442	73.6303	84.1088	73.7438
170	78.3214	67.5343	65.7651	54.9418	57.6478	59.6736	74.091	59.4559	80.046	145.213	63.2088	73.2635	74.2089	84.0165	70.5387
180	80.5155	74.5836	66.6995	49.6437	57.3818	60.9141	75.4327	60.1238	79.6546	146.136	60.55	73.7851	71.5147	83.3379	72.0136
190	76.9968	74.9854	67.22	55.8712	55.9997	61.5812	73.0444	58.4623	84.668	156.12	60.769	75.0653	74.9322	87.6703	72.1318
200	81.2782	74.0942	70.0233	61.6991	59.3689	61.73	75.956	58.0713	83.3261	155.471	62.4544	76.6793	75.4747	95.1409	72.7841
210	83.0576	73.7947	72.8739	63.177	58.8839	64.3487	81.6047	58.6741	82.0774	158.958	62.4726	78.1748	75.8001	98.0075	66.6908
220	84.0075	75.3506	69.7867	62.7215	58.6596	63.2902	76.5866	55.7257	78.555	155.778	62.284	76.6133	79.1634	96.5308	72.4911
230	82.9372	73.8312	70.934	61.3366	59.7444	67.0171	86.757	58.3564	78.5736	153.659	63.5434	77.8809	82.0204	97.09	76.7786
240	93.1187	72.1584	75.2868	55.8062	58.3414	62.4026	82.8257	58.0795	83.0652	159.916	63.9876	78.6352	83.6839	99.6905	85.746
250	89.1451	68.652	70.1889	53.3245	60.412	60.655	84.2345	62.0296	83.0093	159.813	62.0589	77.593	88.4034	94.017	94.0989
260	86.0277	67.8411	73.4889	61.0392	61.2309	59.6295	86.8241	63.4957	84.2207	162.036	60.9151	78.7953	85.7272	80.1835	102.849
270	89.814	68.652	75.5116	75.4462	60.0939	60.0265	82.7989	65.1409	84.668	162.856	60.4101	80.4926	91.0253	80.2432	105.023
280	89.1317	67.6658	74.589	76.8125	57.5382	57.6448	83.5771	67.0549	83.2329	160.223	60.769	79.8399	81.9842	91.3405	112.02
290	88.931	70.3029	79.7343	75.976	59.5775	56.3658	90.8359	66.2893	85.898	165.113	59.8868	81.7191	83.9009	96.6502	110.365
	Mitomycin Centre
0	0	0	0	0	0	0	0	0	0	0	0	0	0	0	0	0	0
10	21.4776	10.2112	19.4328	19.4475	15.7338	6.05251	11.4897	11.6926	11.0012	9.47553	15.3425	20.4281	6.1368	9.46772	13.671	10.1748	15.012
20	31.0413	17.8737	30.0312	30.5946	25.8703	9.86928	22.4778	22.334	18.7238	14.0894	24.1548	27.3594	11.0223	14.0239	20.6393	15.5716	26.2939
30	38.0559	23.0042	36.9385	38.5743	36.043	13.6173	30.8968	28.1802	24.0941	16.046	30.9095	38.3489	13.0567	18.5444	29.6018	15.8917	30.4326
40	39.7915	27.1393	39.7476	46.1444	39.6962	14.9038	32.849	34.1733	26.4246	18.259	37.7099	38.2444	15.4333	22.5987	34.6464	13.5199	35.2203
50	42.9553	33.3253	44.7415	50.8203	42.7435	17.3097	33.7709	35.9446	33.0507	23.9751	40.7443	39.4916	17.0961	25.4006	39.0156	12.0654	34.2685
60	49.9337	36.8071	47.9712	53.1616	45.0041	20.115	36.2587	37.0162	38.5042	40.3201	41.0062	43.1221	18.8765	27.1632	42.4374	8.59359	36.4653
70	48.397	40.1293	48.8126	55.0388	44.9498	24.3082	39.831	34.9241	34.8709	52.1752	42.9599	46.9942	20.8794	28.4868	43.1704	8.35512	41.8539
80	44.4558	40.009	50.9296	56.3972	48.6482	26.2035	43.1796	32.4941	26.801	52.2991	47.6113	50.321	21.6121	29.3253	48.0933	8.43031	40.5752
90	51.6874	46.392	55.2857	58.6771	51.2976	28.0726	49.4837	35.0914	25.8709	53.5551	50.496	56.0247	20.9424	31.2426	52.4561	9.82677	48.997
100	56.8398	46.983	51.6624	59.8853	51.0082	27.0808	54.3914	40.9513	24.4668	52.9656	53.8006	61.3758	23.107	33.7267	50.0139	18.0315	55.4815
110	53.6218	50.6059	52.3273	56.2265	54.8332	26.0562	45.647	45.7259	33.1918	60.3008	50.654	62.7438	25.5613	35.713	53.1411	28.9067	60.8701
120	59.2081	50.1372	54.8785	59.8102	48.9466	28.5931	44.1828	47.4904	40.0314	65.5597	51.4479	66.3122	26.8965	37.3711	52.9619	38.3596	63.7254
130	59.407	47.7068	57.7555	60.7522	53.8656	29.3296	41.7697	50.4425	38.9891	67.119	51.5103	68.0851	28.2822	38.0507	54.2807	42.7875	66.3499
140	65.0114	47.431	61.8401	62.4383	56.0358	30.4196	33.954	51.033	33.3366	67.055	53.1771	69.5412	27.1569	39.6774	54.7896	45.8038	63.5619
150	62.0284	52.1695	57.2398	65.3803	62.1575	31.3657	25.2977	48.6166	26.7793	61.0954	54.578	69.6979	28.7462	39.8175	58.2946	45.1786	68.9168
160	63.7821	54.8363	55.1771	74.7184	67.3479	31.1496	20.5662	45.2345	24.0217	53.303	55.5382	63.0964	29.9408	39.2425	57.2735	46.5558	65.2876
170	63.764	54.3656	53.3451	71.7696	68.4149	32.8452	23.0065	45.9717	25.0567	56.4345	55.268	62.5838	30.7722	41.6199	57.5296	45.9778	69.2004
180	57.7438	53.3889	54.1457	76.0495	69.3372	33.4443	32.8694	49.4016	32.0808	67.072	59.034	61.464	29.7686	43.2822	58.7619	50.0555	67.8497
190	64.1437	54.7347	55.9777	74.3225	71.1547	33.4083	35.2826	53.9066	40.4729	70.5666	58.5227	60.429	28.8092	42.4835	56.4477	51.4412	67.5613
200	69.0973	52.9347	52.7209	76.971	73.9307	32.6226	41.973	54.8588	45.8504	67.8752	58.0405	62.4434	29.5314	42.5044	58.0225	53.3619	67.643
210	72.6588	46.8316	54.6071	77.128	69.6898	32.3248	25.3248	54.4527	58.9542	63.1588	57.5001	66.9032	30.6567	43.3826	60.5256	54.5027	64.0186
220	81.4451	47.6259	53.5894	79.9267	72.1132	33.2446	30.3206	55.9885	61.1182	55.2426	51.5976	65.7507	31.2173	46.0171	62.8974	55.7122	68.3496
230	79.9084	49.1439	56.8055	78.2339	76.5169	32.7961	30.3477	56.6301	61.5742	52.9741	58.6682	72.4306	31.6771	46.4771	65.2437	54.0988	66.5278
240	80.6677	53.9363	59.4246	75.5717	74.8259	32.0793	31.534	54.8691	57.6876	63.4023	60.3932	73.6451	31.9248	44.2085	68.0381	53.7486	66.225
250	81.6801	55.7758	57.1584	79.483	75.9834	32.7143	35.5266	56.7052	55.9578	60.8732	60.1147	72.3228	32.435	42.4416	64.3602	54.0322	61.2354
260	82.9637	55.6617	61.9351	75.6263	74.7355	33.7585	38.6515	55.5448	57.9373	65.5939	58.585	73.8051	32.7793	43.1797	65.0965	53.0804	62.514
270	86.2721	56.3129	58.9225	71.3122	76.0828	33.5294	38.9837	54.1728	54.8179	73.6639	53.9046	73.1554	33.0081	44.8567	65.0228	53.1621	59.9567
280	87.845	55.7156	64.6628	66.6909	79.0759	34.7569	39.648	56.5311	55.2195	70.7888	57.5085	69.6326	34.4505	47.5979	61.8732	51.8709	66.6624
290	84.3919	57.2046	69.0053	71.1279	79.2025	34.2953	40.0276	58.0123	57.2316	69.9728	56.9099	71.8886	33.5288	46.7239	64.9492	52.5584	69.3591
	Mitomycin Side
0	0	0	0	0	0	0	0	0	0	0	0	0	0	0	0	0	0	0
10	20.6557	25.4645	17.8042	15.4821	19.285	9.21925	24.5266	23.5398	8.27374	14.0307	20.1977	16.4454	17.3647	14.8601	19.5806	24.1616	18.977	20.6309
20	35.0278	37.2002	29.9803	24.3394	31.7488	16.0623	32.7464	37.1656	20.9012	25.0037	31.7883	27.47	29.6945	20.345	30.8962	39.2149	30.7672	36.2832
30	46.463	43.3699	38.489	34.1137	36.0956	26.8064	31.8591	44.1924	33.2661	34.2537	36.562	32.4371	33.6474	29.1463	38.2896	49.6634	36.223	40.5722
40	51.992	49.1757	47.5244	36.6586	39.8239	36.6668	42.7304	50.3679	35.3774	41.6553	39.1477	36.5634	43.1827	36.754	44.8523	51.4545	34.7497	46.1751
50	61.7292	48.4727	52.943	39.7683	45.2491	42.7286	52.898	55.3722	33.2832	47.702	45.2052	42.2832	43.0045	43.15	50.5589	55.9388	38.0634	51.0668
60	63.0992	48.5389	57.7526	45.6621	54.3608	42.4322	54.2747	58.773	32.8439	49.154	47.1762	44.5135	51.3049	46.3206	46.934	59.9276	46.1202	54.4003
70	66.241	53.0876	61.3693	51.3433	54.7871	40.6972	56.6917	63.3134	38.2931	45.1903	46.8688	50.7188	50.8721	51.7235	47.4313	60.4675	46.2689	58.4614
80	62.9351	55.9657	60.132	53.1706	55.506	50.493	63.0452	66.0431	44.8608	43.3702	53.2518	52.1048	58.485	55.541	49.395	61.3758	51.7377	63.2933
90	62.2214	57.7356	65.4428	60.3469	55.6481	49.2106	67.4916	65.1827	47.6738	44.3733	58.0254	57.7156	59.3062	56.4886	48.1235	64.92	53.8186	62.2021
100	63.8621	51.1358	72.2637	59.6026	59.7526	48.9735	68.3686	67.516	47.5711	42.2054	66.5059	57.8387	64.1693	55.7779	48.9284	70.1474	56.5858	61.8112
110	65.0762	53.8402	74.0911	60.6259	59.1507	48.4886	70.2349	69.2547	39.9194	47.1398	67.6632	55.218	64.4494	52.4433	51.4971	71.4939	61.4557	65.0198
120	61.9671	61.0851	71.331	63.8486	62.8372	51.0965	71.1527	69.552	34.8524	44.1711	67.7717	58.7111	63.5964	45.7193	50.6665	69.8488	60.7475	72.2352
130	65.2894	65.2203	73.704	65.2307	63.9322	51.2797	70.0717	67.9484	36.6099	51.512	70.2851	60.0654	64.564	47.1771	52.8968	67.9688	61.9322	74.776
140	73.8372	66.7668	74.9286	64.9383	65.9886	51.6299	68.5012	67.4484	48.4784	62.6791	73.1782	63.9561	67.1992	53.6368	53.4967	69.0168	64.1923	84.8635
150	72.1719	72.6223	81.0389	66.4998	68.9562	47.1254	67.9403	71.6015	56.9005	66.9583	65.6922	64.3043	67.5048	63.3766	57.3472	67.2891	59.8732	86.1285
160	63.6898	76.8981	76.1025	68.8254	67.8611	50.4068	71.3873	65.4215	62.3041	69.3891	73.6303	74.365	66.7982	75.6856	57.9215	72.1418	59.9038	84.1088
170	65.4043	77.0635	74.2116	69.7424	65.671	53.699	64.116	69.6646	60.0959	69.013	74.2089	74.8505	71.5022	83.1931	60.4543	72.669	56.1574	84.0165
180	66.2656	74.2102	74.5352	65.5496	66.4735	55.2778	70.9794	72.9347	64.7805	71.5611	71.5147	75.5294	73.31	85.3069	58.2598	75.5843	59.576	83.3379
190	67.1023	75.9139	81.115	65.8951	69.8256	55.5095	72.2031	73.4167	64.3811	75.2538	74.9322	74.956	78.1604	97.2424	58.2547	72.1164	63.012	87.6703
200	65.5273	73.9621	85.5946	67.6028	70.1683	49.4746	67.7669	76.0743	64.2327	69.3406	75.4747	74.4882	74.3221	92.2586	59.0802	73.5772	64.3454	95.1409
210	69.4075	76.0214	85.3599	67.7889	70.0429	59.8362	69.8168	73.6149	67.2797	70.9746	75.8001	69.5844	80.6174	96.6593	57.1216	71.8623	59.9956	98.0075
220	59.9902	82.9437	79.827	71.4434	72.116	57.3199	80.739	76.4031	66.692	72.4266	79.1634	65.824	73.6601	95.3564	59.7877	71.062	65.3027	96.5308
230	67.5453	85.7308	79.1925	72.3803	71.5225	58.1012	80.3617	79.2093	67.8104	76.1315	82.0204	60.6459	74.6276	101.16	59.1827	69.0803	64.3891	97.09
240	69.3664	85.1023	82.8092	76.6263	74.348	53.4835	87.7248	79.385	68.6492	73.9191	83.6839	61.1172	75.6652	101.397	61.4489	73.2851	63.2743	99.6905
250	67.9965	80.14	84.9284	71.3571	75.6186	59.292	86.6744	78.4031	65.5451	72.0019	88.4034	62.3238	78.154	103.93	61.6643	71.4685	66.5049	94.017
260	60.7202	81.3144	86.4449	69.8221	74.8495	62.401	90.5089	78.7814	67.799	71.7754	85.7272	61.6977	79.3762	98.3539	62.7922	80.7228	67.8951	80.1835
270	58.2921	83.564	87.3015	71.2773	77.4827	63.9043	89.5503	80.7453	68.7519	75.4601	91.0253	66.7984	77.4348	98.7093	62.9922	83.2444	67.506	80.2432
280	65.6914	84.0519	92.809	70.7059	77.6416	66.9002	92.7321	79.6372	67.023	73.5268	81.9842	67.224	77.3711	92.2769	68.8833	80.0114	68.2623	91.3405
290	64.5594	84.4572	88.1898	72.3471	80.6342	62.0023	96.3728	78.4256	68.9573	70.6794	83.9009	68.4552	81.394	92.7689	66.7145	76.9436	73.7399	96.6502

## Sheet: Fig 3K
E-cad-GFP Moble Fraction
Control		Mitomycin
Centre	Side	Centre	Side
58.87	86.71	81.29	66.01
39.75	70.43	54.46	81.07
56.98	73.82	57.57	84.29
71.77	62.41	73.7	71.54
70.84	59.52	76.74	73.06
62.41	60.22	34.14	57.99
59.48	84	36.59	82.18
70.04	58.71	54.93	74.86
54.37	82.59	62.33	71.36
50.65	175.6	68.29	74.74
60.34	61.26	56.98	83.86
60.62	77.98	69.78	68.3
49.82	83.86	33.03	77.17
56.75	93.88	45.65	120.2
49.82	90.62	62.92	58.93
		89.87	73.16
		68.13	65.13
			93.88
