# Supplementary material for: E‐cadherin mediates apical membrane initiation site localisation during de novo polarisation of epithelial cavities
Source: EMBO J. 2022 Aug 22;41(24):e111021. doi: 10.15252/embj.2022111021 (PMC9753465; doi:10.15252/embj.2022111021)
Supplement: Supplementary file 13 — Source Data for Figure 4 [file EMBJ-41-e111021-s002.xlsx]

## Sheet: Figure 4B
		Strong centres			No strong centers
		Expt 1	Expt 2	Expt 3	Expt 1	Expt 2	Expt 3
Control	Control	88.8889	85	80	11.1111	15	20
	Pcad KO	83.3333	75	76.1905	16.6667	25	23.8095
Mito	Control	83.3333	80	80.9524	16.6667	20	19.0476
	Pcad KO	77.7778	85	72.7273	22.2222	15	27.2727

## Sheet: Figure 4C
PAR-3 Linescans
Control
39.1765	35.7093	30.015	45.9004	32.2014	51.7839	56.9398	36.891	33.5396	38.9941	46.2047	48.2374	58.024	58.6184	33.6632
39.3208	40.4692	32.6286	50.359	36.9487	46.692	52.8922	38.9438	38.7885	41.4392	50.8392	53.2291	55.3603	49.9939	41.4623
36.1994	37.8115	32.8824	50.1581	43.1478	48.1856	44.1099	41.1389	42.582	40.0982	52.5109	55.4759	83.2186	51.6799	45.8814
36.1302	39.831	34.4829	47.615	39.1623	53.0941	40.915	44.3592	44.5304	40.6764	56.3884	50.362	71.3993	50.1043	43.2741
38.1662	45.2291	35.4509	59.8148	38.0524	43.4121	45.9925	76.9983	42.7011	48.1527	54.7632	47.1554	48.508	57.4761	43.6117
38.9823	79.9662	33.7653	55.8464	37.1234	52.5545	38.2779	65.4617	44.6554	68.0137	56.4098	48.0615	55.5072	54.1744	55.4102
48.0427	46.75	40.1461	58.672	48.4434	47.4754	38.5692	66.036	64.9428	61.4716	48.6742	60.0695	43.2477	56.2584	70.1241
51.6657	48.1115	54.1724	55.7374	45.1854	58.8036	51.3776	67.8725	70.028	61.9767	59.8137	46.9747	54.9363	77.1679	62.6113
50.6702	46.9694	38.0036	104.134	52.9136	96.0958	44.6142	51.0544	104.662	77.7688	108.039	42.9385	50.099	65.8286	36.9116
45.3397	54.655	54.5733	58.0964	45.0541	50.9542	46.2715	64.4315	118.195	99.9367	123.476	44.9434	45.3527	123.808	36.9909
52.3963	108.325	70.0293	49.7191	50.0303	47.6463	48.3069	86.9064	127.09	86.2387	98.5766	55.0929	52.2269	130.353	41.9278
72.1806	81.7288	61.7575	50.9553	48.6025	41.5475	64.3923	63.8184	94.1776	66.4415	63.9491	76.8209	51.4488	129.985	57.9025
94.6322	61.2369	38.5681	45.1854	47.5538	40.0727	78.0465	44.9318	48.1841	95.3081	54.4767	82.5737	44.8961	84.3512	60.0891
98.1018	42.8322	41.9586	54.7064	46.8682	34.6366	62.4393	44.7907	47.1659	111.499	54.5301	72.029	99.8254	58.905	52.6031
53.7155	40.788	30.3203	74.7643	40.8962	34.6822	46.9681	48.952	46.9547	59.5683	50.5598	51.1626	114.782	81.3636	43.868
43.782	36.4584	29.6112	54.781	36.2398	40.1154	45.3447	43.6432	46.6401	46.0326	53.5061	44.1735	61.1759	80.8034	43.4049
41.9597	36.1048	30.8668	43.4103	37.5061	45.1756	43.2967	42.7651	42.091	46.984	54.3183	52.2818	64.3	68.0522	37.0705
41.9183	39.8187	27.7113	46.0566	39.0416	44.3773	45.9776	45.8493	42.179	43.7435	46.1946	47.6444	67.199	60.5391	37.7723
44.4256	39.0716	20.9545	48.2062	35.043	39.5977	56.1838	41.0763	50.8799	45.7399	43.6318	46.103	49.0889	52.0072	36.075
55.3403	35.6806	19.3548	44.8891	38.0132	39.2873	70.9126	37.2379	42.4635	51.7406	38.6412	44.4306	48.2522	49.0331	36.1072
siPcad
45.4749	44.6671	36.1561	41.6689	50.7673	38.0557	54.4567	34.9025	47.1629	36.1561	31.9359	54.6363	61.5673	41.8293	37.4065
46.8378	46.274	37.6236	44.5302	52.9079	39.1564	46.8683	40.6877	47.8118	58.1836	36.3737	53.0932	54.0232	43.1146	36.7601
48.6155	47.4957	39.5387	47.8498	78.3161	41.0624	67.5153	47.7876	48.3192	83.2062	37.9666	60.7658	76.579	40.9746	40.0898
47.0152	44.809	37.808	44.6822	84.2766	43.4992	60.8614	40.5827	43.3297	87.2825	37.2764	57.9507	61.6863	41.4361	42.9195
53.98	52.5513	34.7824	40.2044	86.199	51.2088	60.4105	41.6861	42.0968	79.8773	41.7162	78.2154	50.5934	44.2304	46.8261
54.8153	55.0207	38.4891	38.1936	70.0135	70.7654	64.8561	43.7829	48.3683	70.0494	39.2287	68.3246	47.8204	60.566	46.7835
64.5184	53.2765	42.6498	42.8647	47.7968	71.4289	77.2528	51.9649	66.872	65.2293	37.6987	81.9452	57.2657	81.1212	43.4083
74.538	57.2045	43.5898	41.7057	62.1399	70.6007	86.2767	84.2447	85.3018	52.2611	43.2499	83.3802	125.757	104.306	57.3674
105.098	103.975	44.0198	37.2507	72.3488	78.3761	91.9645	93.7588	62.7819	101.297	62.4374	109.775	57.6223	67.9745	72.1575
79.8606	108.833	44.6273	41.7268	90.7273	85.3745	78.5818	68.9503	72.7543	77.3867	84.6005	140.828	82.1427	74.056	67.1842
63.5829	57.9662	45.3049	42.9079	53.8745	93.4204	74.167	39.8914	73.8179	52.5913	84.0336	154.567	109.644	40.0062	69.2497
50.0775	50.8288	44.9451	39.2812	56.2072	65.9202	69.6161	40.5081	56.5942	45.5381	87.3312	167.604	105.366	39.7019	45.3006
51.1459	48.3865	45.7364	47.1322	68.9648	44.5231	57.0684	45.0293	62.8721	47.5088	85.7229	136.389	72.4091	45.3697	36.7539
48.4897	44.8485	42.9235	42.1377	61.5758	38.8142	60.0325	37.4021	91.7275	46.044	57.8066	106.389	72.9687	41.0913	37.3474
47.5336	45.7642	37.7654	48.1449	89.6666	39.586	55.6439	36.4012	102.315	41.5726	43.6543	82.2742	57.5591	38.3356	37.3814
48.7395	45.9517	38.2031	50.281	98.6209	37.649	42.7953	41.0622	41.4487	45.8935	39.6467	72.9324	62.1958	35.2009	37.4367
49.9301	42.989	38.4008	69.016	69.8074	33.2578	53.4562	38.7879	40.5879	41.4584	36.8948	77.1773	45.9177	37.4676	42.9678
48.1456	48.6253	40.7409	52.9191	60.2055	33.9695	48.008	38.6497	45.8693	42.928	34.3125	51.4627	62.2684	36.0147	40.8747
50.7543	44.5416	43.1696	53.7054	67.416	39.0911	52.9667	41.0044	45.5099	41.4165	33.7533	50.3329	45.661	38.131	42.4061
62.9325	46.0249	42.2917	43.0168	69.3864	38.1189	54.3999	38.7763	39.9172	41.8089	29.2178	48.9651	51.0262	38.8327	37.4085
Mito
43.3166	45.2657	43.8712	54.3169	58.9133	39.57	48.4517	36.08	41.8895	37.2212	31.8891	41.4761	54.5211	49.9323	31.0383
38.6773	46.4706	47.863	47.2307	86.3145	52.7241	34.6469	37.6535	45.6895	38.9195	34.011	44.6345	45.5652	63.9241	35.5894
35.9393	67.2959	47.0066	50.9829	57.569	60.6603	34.6013	39.375	49.8511	42.4981	30.2195	47.1415	38.5293	51.1685	36.7085
34.8658	66.3195	47.8928	45.8764	70.3406	65.2994	43.1421	40.521	45.5617	41.6735	32.688	59.9899	42.0211	47.2524	40.0853
36.0013	50.5697	59.1822	46.3654	67.2864	59.9994	45.1061	40.9199	50.6739	43.0958	38.431	46.7998	41.7254	52.6864	39.846
44.935	47.3411	55.5474	47.4866	65.6542	51.4457	49.1127	37.3966	52.0667	45.4801	38.0419	45.2548	41.7637	53.1336	48.4961
48.2672	49.9643	56.7946	54.3177	55.3755	73.2721	46.6921	47.7552	81.6184	50.8395	39.5736	49.5347	43.1152	49.9504	56.5933
46.1564	55.2127	96.8731	73.4223	59.083	127.108	48.7463	45.6358	79.2403	47.6802	44.4325	55.8137	45.3753	78.4949	63.1385
42.4497	63.6189	83.38	67.6772	53.4387	90.898	58.8182	59.4589	53.7093	71.4966	53.1551	55.3735	45.8585	133.42	84.2824
65.0144	106.414	107.505	68.1518	60.2864	68.2696	62.6248	81.7314	87.0579	121.294	92.2137	88.8389	56.1439	72.6045	108.922
87.8565	137.583	81.7441	52.0709	58.8594	72.2321	62.5929	114.924	75.2615	110.773	107.503	106.514	83.7021	69.6162	74.3845
82.2322	154.11	66.4152	46.6079	54.4906	66.7888	51.9589	109.835	99.3529	89.8857	127.332	74.6528	92.3025	51.9417	55.9789
54.3054	99.7219	103.615	43.7391	50.3139	63.1354	54.8096	152.511	99.2165	70.2862	71.8833	103.619	92.1547	46.0266	42.7517
41.3231	79.678	79.7671	52.3706	46.6062	69.954	61.0044	171.377	80.2772	66.0729	73.1282	88.6782	90.0123	49.8762	52.0776
35.3284	62.8563	47.7187	54.4628	46.8195	67.7257	47.2159	104.315	61.9646	49.0515	46.9992	65.8571	88.9178	50.1202	45.6926
39.4848	47.9122	49.0071	48.3069	47.3015	41.2241	46.5425	84.7104	44.871	40.0143	40.5075	47.3	56.688	43.1901	42.0638
39.8089	49.5844	42.6887	39.4641	49.0176	38.117	46.2507	68.113	41.2007	40.9419	44.0779	51.0819	47.6042	47.0049	42.3897
37.0656	48.2626	45.0591	39.6633	54.6165	46.9021	51.2547	62.6623	45.6643	41.5759	38.5499	40.7893	46.2369	44.6835	44.4236
43.8501	56.8267	46.9913	38.1764	47.7972	51.8838	43.8697	62.713	44.0915	38.9832	48.9369	41.9841	45.6677	43.3154	38.6589
33.1427	59.5801	46.0255	38.204	45.2801	59.5911	36.9897	69.83	41.7469	45.9636	41.7452	42.3773	50.6736	63.7467	35.5817
Mito + siPcad
29.2379	24.3743	37.9523	29.744	43.7833	50.5359	57.7237	27.8777	27.581	36.4493	70.3678	49.0576	90.7807	56.266	29.1399
31.2337	29.9145	44.8105	44.735	45.2555	49.6175	79.945	27.7163	31.8476	37.2427	72.3519	58.2406	72.3716	58.9969	33.1847
37.5811	35.6873	45.3646	57.7962	52.4413	45.3357	77.5296	27.5733	35.5335	31.1536	72.704	68.7903	71.0706	59.5248	36.2097
33.8469	35.1087	44.2893	45.7902	52.3758	41.753	68.1687	29.7115	41.1182	32.1727	48.7029	59.4781	53.4404	50.5253	36.7591
44.2511	24.744	42.7215	65.7742	61.9824	49.0826	76.8475	28.2864	41.0436	32.4199	53.3669	67.0501	57.339	53.3735	33.9738
53.9643	24.7705	59.0959	60.2662	50.1857	53.3708	84.6976	34.9507	42.5329	34.2412	43.3666	108.048	73.9566	59.4419	37.0006
69.9258	28.1115	68.2389	59.7266	85.3728	48.9171	79.0322	32.8081	49.6838	37.6054	51.8493	82.8768	122.781	51.1413	44.4446
100.381	31.5562	63.52	91.3969	84.6271	60.4935	73.6155	44.475	55.3504	32.6774	76.9857	76.7835	149.033	60.2194	52.6487
133.744	47.6119	73.8589	100.317	139.299	65.939	50.0538	67.7389	80.3574	40.4731	57.07	123.646	77.9896	62.2281	50.4291
58.4489	50.8294	77.7208	65.8791	153.87	77.4272	38.5842	67.9074	80.8856	51.8221	73.1835	69.667	109.096	68.6264	50.6561
54.4558	37.2741	76.0629	98.8692	113.048	98.6662	48.4593	70.2217	93.0072	43.2369	100.363	55.1662	105.668	60.215	62.8161
45.5665	32.9707	51.7825	105.444	107.184	117.467	81.6122	75.1912	92.3852	41.4887	52.7347	50.4618	74.8921	68.7631	52.4815
31.0398	34.4389	68.9278	65.1556	68.706	70.7784	62.4698	47.1493	66.1726	37.1903	64.3584	49.749	73.979	71.1845	45.6999
28.73	38.3313	57.0089	50.0894	55.256	57.7283	67.6441	34.0494	53.2863	38.6847	49.589	46.5201	69.2479	64.3374	41.6968
32.0655	25.7388	50.6526	54.2824	65.7364	46.4046	40.8372	34.5225	48.1164	33.9727	49.4774	49.0634	67.1006	51.2757	32.4862
35.6411	23.8627	37.9457	64.7941	75.741	44.1395	44.6202	36.1802	58.5297	30.1772	50.6978	49.0592	69.2297	49.7847	36.191
28.0299	23.8187	36.3833	52.1975	62.3432	45.095	45.8172	30.1465	48.7577	34.8099	50.2087	53.6414	80.3592	55.6447	33.2633
31.8239	23.5778	36.5315	40.3222	55.5093	45.4208	39.7731	28.7506	40.4942	29.0221	55.6939	61.9101	69.681	50.4707	36.4929
33.0845	23.0537	31.8366	32.725	55.1898	49.9643	41.7278	28.9522	35.0252	33.1908	48.2082	60.9888	58.8258	51.521	32.7863
26.943	21.9192	24.7047	35.1457	38.4219	44.7594	31.4451	25.7664	31.1354	32.6635	43.0054	57.9766	61.0918	49.9132	34.7172

## Sheet: Figure 4E
		Strong centres			No strong centers
		Expt 1	Expt 2	Expt 3	Expt 1	Expt 2	Expt 3
Control	Control	93.3333	90	80	6.66667	10	20
	JAM-A KO	93.3333	70	75	6.66667	30	25
Mito	Control	77.7778	80	75	22.2222	20	25
	JAM-A KO	87.5	85	70	12.5	15	30

## Sheet: Figure 4F
PAR3 Linescans
Control Control
25.2862	18.2337	23.3426	26.722	22.3857	59.6919	24.1231	11.8396	22.8364	31.2216	21.6378	46.2522	26.0298	50.245	23.5385
25.5695	23.8747	23.4876	21.2188	27.0015	32.4677	21.6932	18.3573	27.2493	29.7176	29.6719	45.4398	26.7127	70.5012	22.5927
26.1703	26.8165	22.6466	25.2599	24.6613	40.0313	21.5566	17.6345	22.7506	26.1844	32.365	46.0816	30.5535	67.3991	22.3143
29.5104	25.7934	23.1828	35.7057	30.5112	39.0012	19.0568	17.9506	25.5573	26.3716	30.2443	40.4439	27.6808	62.0546	21.0677
29.8827	22.9053	48.3291	45.5224	28.6766	53.5526	19.055	15.9917	25.0349	28.7593	29.7669	35.61	28.9359	50.5743	21.1288
33.4602	22.9516	24.1871	33.6406	35.0851	32.1183	22.9536	16.4122	21.9953	32.6964	33.9542	61.8702	34.2685	47.9785	21.6522
32.2058	24.8297	23.2984	39.3696	44.7614	26.655	46.8978	18.5511	23.8802	35.9325	34.5393	59.5742	34.4233	59.6231	27.198
41.2316	30.3653	33.2883	49.1751	85.2364	56.694	37.8013	23.077	21.9991	46.0713	47.5744	46.6933	26.4521	71.033	27.4282
44.4079	31.2546	27.4561	34.4509	115.345	46.8123	39.7368	45.5103	36.1029	42.7253	56.5327	39.7247	32.4602	38.2308	48.3231
39.9282	30.8268	29.9383	26.2728	68.5323	46.3507	40.2342	58.3762	77.7091	104.114	64.3497	44.2224	77.8332	32.0016	69.6688
91.4563	36.6614	28.2164	22.4606	33.9567	46.3692	32.7001	56.0977	48.0384	67.208	113.64	34.1424	122.394	41.6275	67.2374
99.0518	70.7189	25.0801	22.4592	22.7059	36.7097	22.2929	52.4559	33.6125	100.685	161.426	31.9472	132.994	51.0588	62.1801
112.659	68.1304	31.1297	23.4389	32.2041	31.1195	17.6085	24.8061	51.226	91.9772	120.006	33.7052	54.4867	31.4613	43.1542
90.3767	74.3572	33.2468	26.9462	24.4235	19.2753	17.8824	26.7031	56.8296	40.4769	71.8854	50.1684	46.9819	29.2816	30.1942
57.0592	104.211	23.5936	44.1691	26.9806	34.9095	24.4568	21.3016	23.2321	38.7849	39.0472	52.9283	47.9184	29.057	25.5678
31.777	45.9663	32.31	85.9762	23.6588	39.9629	19.8058	33.2264	18.2967	51.7939	29.9563	38.1562	32.994	29.9581	24.7742
42.6846	36.5315	21.9918	61.9983	20.0892	26.1952	17.6928	28.1247	20.1037	39.7431	26.3663	30.937	58.3901	32.2914	23.1932
35.4861	29.6584	21.7944	42.5408	21.772	25.2906	19.4009	28.208	29.8842	32.9256	27.1893	36.6268	62.9872	28.5099	24.4774
20.3629	20.6305	23.3382	26.3694	25.2575	31.8977	18.8934	20.566	29.318	36.586	25.4741	53.8384	27.9809	42.4061	22.0241
18.1122	21.0765	37.6723	33.1245	20.9757	33.2938	17.7439	14.2301	41.1285	23.8914	26.5863	33.1994	31.7522	45.6439	19.005
Si JAM-A
19.2405	24.6466	34.6364	26.6082	21.0111	23.342	27.9821	21.1166	25.2553	30.5238	30.2897	30.7023	39.6782	22.2671	18.2827
21.362	24.0899	56.4357	26.5931	25.274	24.8675	27.0725	22.8092	27.7867	32.0238	29.8583	34.305	37.0517	22.9615	22.5724
23.4877	27.0376	45.7168	40.2376	27.3675	28.1076	25.2877	22.1248	30.0848	29.244	31.7263	76.3959	23.4125	19.5027	20.7794
31.6511	30.881	48.5662	34.6808	31.3995	25.0745	29.0234	23.0904	27.7452	26.3011	31.9353	58.7512	20.1204	20.5388	18.4923
23.6631	51.3084	45.8884	52.2123	30.9062	25.6153	26.3828	22.0492	30.3534	26.3498	27.1013	87.5055	28.6853	20.3059	21.4851
26.4953	87.2468	29.4435	39.1633	31.8647	27.5862	30.6123	20.7824	25.496	33.7084	37.1309	97.2815	38.9539	18.8238	21.7711
55.836	77.1008	29.8765	68.8363	28.7657	36.3526	40.9002	20.4372	33.513	46.6476	42.8286	131.96	32.6467	19.5265	23.4387
45.5613	49.342	41.7129	45.4619	33.8731	28.2257	71.4649	21.6531	44.8234	73.9685	47.2486	127.205	38.2603	22.8627	22.3499
23.3989	36.4371	76.0472	83.6191	38.935	43.7591	52.3469	32.0181	37.7101	133.854	151.908	88.6722	41.3856	47.0024	28.9056
37.5404	26.0049	35.7944	105.341	69.8697	43.5238	79.7468	29.8254	77.4047	170.371	140.409	91.1884	30.2444	77.0936	42.3778
49.6861	35.8128	50.4622	129.235	70.8652	33.5656	31.9733	43.7812	94.1093	134.123	47.3937	56.6969	28.8331	51.2732	57.7728
27.3539	23.9627	54.4018	77.7462	94.7959	28.4839	43.2842	34.3897	61.5768	62.4282	30.4009	37.7758	22.7039	26.8779	59.086
25.2056	22.8546	30.8905	45.0012	46.6557	35.4215	49.7938	34.8129	64.173	85.4887	46.3948	27.8752	20.0878	18.7756	103.357
49.5608	20.5591	30.746	38.5016	28.409	28.2343	37.2719	36.2079	57.8102	43.0362	33.1922	30.2053	20.2367	16.0289	43.6024
28.5539	21.2545	29.3391	39.7086	25.4105	26.7782	52.5458	21.6798	30.2076	27.7311	28.6603	37.2519	21.5647	17.4058	25.7308
35.7961	20.016	25.028	30.7892	24.729	22.8214	37.316	19.4717	27.3493	34.5202	30.2258	40.4451	23.0558	15.532	21.0772
23.4023	21.0902	26.4539	30.2679	29.3838	22.4261	37.6425	21.5353	27.501	30.1302	33.4615	32.4175	21.9771	15.9151	22.7913
22.5205	22.1793	33.9227	32.3764	26.2203	22.2458	33.1771	25.0161	31.1114	33.7233	33.1386	26.9454	23.7335	18.82	19.0368
24.59	24.1693	26.7452	32.8865	30.4826	21.5974	30.9237	24.8025	30.9609	27.1773	32.5933	24.2057	23.052	19.1972	19.2694
28.1038	25.3241	33.3688	28.7733	27.6479	21.2794	29.0767	24.2789	25.5941	29.4396	29.1078	19.6467	22.8443	19.2796	16.0754
Mitomycin
43.0946	44.5123	45.5531	41.9323	25.5761	25.6595	26.7616	26.2177	25.1053	23.8805	25.6968	21.2856	27.0594	29.6986	28.0572	31.1051	41.426	20.2902	37.1716	35.9652
43.0042	53.8585	44.5413	44.5609	27.7181	30.1084	40.0262	26.779	39.8916	28.1117	42.7218	24.9108	28.683	31.4458	31.246	57.1707	48.0135	26.3914	31.6458	39.3142
44.2095	55.0662	49.2248	51.36	27.9577	34.2274	41.1392	31.3639	41.0413	28.9116	51.7813	23.1587	31.0228	32.252	28.2536	35.2096	43.7695	29.7833	36.2978	38.7057
51.8166	61.0792	53.6825	55.8674	26.7831	38.1419	37.726	32.6227	38.1558	32.444	58.8311	21.6525	27.5825	33.588	29.4722	40.0377	43.0143	32.8731	35.5545	52.5481
47.2095	57.3906	62.9071	51.321	32.8323	38.0596	38.7456	34.8489	38.8678	30.4856	46.4401	26.0617	30.4923	33.2817	27.4981	35.9672	40.2437	38.5775	35.9156	55.4051
54.2891	59.6352	55.6412	50.6874	35.696	42.3046	47.4198	35.5102	46.884	30.7057	59.0946	28.9709	31.2963	41.7351	32.4332	36.2023	39.7165	37.3468	42.2155	59.084
54.2545	66.7769	61.9464	55.9081	29.5789	42.5991	51.3439	40.3488	51.9291	32.2759	49.5353	36.0862	31.2822	48.0825	37.6489	36.735	40.1974	38.1213	44.6068	62.2657
65.8727	75.8229	59.8273	56.1947	29.6186	55.829	57.0717	46.7912	56.7362	34.686	44.2191	40.6442	40.0758	45.8798	38.7319	40.8995	46.6415	32.9204	59.3169	47.6755
66.2377	92.0368	71.1959	76.5579	31.1353	64.963	77.8281	49.3321	77.7248	37.5686	48.9669	34.6788	32.195	58.2647	40.467	40.0978	67.0659	41.0588	81.9066	65.3371
57.9789	90.1008	85.4555	100.267	34.8502	58.5619	89.445	59.6897	92.3109	49.7111	60.4019	41.5155	33.9783	48.5317	37.0489	68.6941	65.6697	39.5803	68.7348	59.3196
60.2145	66.1614	105.051	121.911	32.1121	102.281	86.9524	59.9945	89.4661	60.5253	65.5846	42.2777	38.7679	58.7946	47.5352	58.4855	64.8839	44.9957	63.2141	61.7127
69.6837	60.6661	94.2825	129.198	43.8901	71.0942	59.8841	49.3789	58.7089	41.8685	61.4694	41.9666	36.479	54.7386	32.2713	86.4045	54.0571	42.6575	47.4633	69.6244
50.9763	63.963	94.613	100.223	40.3052	61.3525	49.7196	42.6655	49.4831	44.9586	41.1468	41.7174	38.1435	46.8916	29.0109	49.1774	58.2438	93.8979	54.0574	48.4459
44.7488	56.1072	78.4076	75.4571	31.6733	57.1362	39.0377	38.7066	37.9652	38.3275	37.6851	38.0293	44.6771	40.6275	29.0071	39.4324	49.6452	51.5435	34.7833	58.5596
42.4351	50.0425	74.3882	52.7045	35.4332	40.5503	39.2309	35.453	39.7972	35.4001	39.5488	33.2346	30.9417	35.123	30.5377	40.1963	43.8266	37.3294	39.8018	37.9326
39.5207	49.1183	59.168	53.3885	32.8335	39.5784	34.9569	31.2445	37.4482	32.2995	40.5014	28.2965	30.801	33.8672	27.5849	33.7222	40.3479	49.5235	46.461	39.7859
39.3345	49.2476	52.7487	48.052	29.5957	38.3757	37.1353	28.9281	35.8746	31.5236	35.6891	28.8784	30.786	32.8339	28.2824	30.2451	35.8071	41.6418	33.9592	41.5702
40.938	46.4586	48.7519	53.3137	27.7259	34.0345	34.1014	33.4357	34.88	29.1157	37.7536	31.6645	30.62	38.2842	29.5925	39.703	34.8258	42.6957	32.7665	36.1287
43.7311	47.3905	53.8407	49.8713	26.8314	31.9589	25.2748	37.1401	28.5409	31.0662	32.5373	28.9906	29.3617	31.4032	28.1753	33.9243	31.8102	26.8929	31.6692	30.0467
40.1388	42.7132	47.9452	46.6451	25.2878	26.003	14.6164	32.4767	18.5217	29.8353	30.3782	27.1687	23.3964	28.0158	27.013	28.7203	34.6244	26.1118	32.8752	29.9633
SiJAM-A + Mitomycin
50.4027	30.1393	36.8333	44.0224	35.1017	49.6039	35.8954	23.7472	29.3559	74.063	43.0269	36.1069	11.8847	15.6172	44.8756	27.6894	25.942	37.4366	44.3013
48.1764	33.7665	39.7671	43.1912	40.0386	55.5021	36.9412	28.1266	44.416	105.8	48.3587	41.8403	5.822	18.1779	49.0622	29.1544	31.375	55.7093	50.4392
51.8374	37.1915	38.2164	46.0716	46.0581	53.9527	38.847	31.6785	51.648	104.375	58.7605	49.3815	6.34478	19.245	44.5881	27.7608	30.3488	58.2697	45.7331
58.9434	39.2405	39.9579	50.178	53.938	53.5223	40.4516	34.2931	47.1117	76.509	57.5736	35.4779	12.1769	18.3298	52.5289	30.1826	31.9859	43.1872	46.8466
57.286	40.8056	34.65	45.9904	80.5795	49.907	42.22	30.9079	48.6127	97.8553	57.6926	39.6266	18.9922	19.8958	51.6848	32.6885	30.6497	65.9127	44.169
59.9313	41.821	38.7427	43.0941	51.077	53.6359	42.5812	31.8188	50.7587	99.0899	69.1419	40.8393	19.7859	24.9826	53.5259	30.2914	35.272	106.449	44.4554
66.5661	44.9637	38.334	43.1901	65.7206	60.2043	43.0082	33.9964	70.5446	129.351	77.0464	38.5685	21.1872	23.2462	50.7612	32.2784	35.3906	97.2366	44.8559
79.6465	51.1607	41.5766	45.2285	74.1792	62.2988	40.7749	34.1549	59.3477	103.601	78.9002	37.0744	18.5671	27.3681	63.9886	33.7535	33.2876	47.3935	58.677
74.9112	56.7526	39.5036	50.0375	82.3533	75.9515	42.1829	42.5579	60.0757	143.186	87.2522	44.5684	19.6488	36.4828	121.135	63.9248	36.7864	43.1936	47.3098
81.7836	63.8869	45.7966	58.8216	81.7716	72.6588	45.3433	64.8213	132.496	150.295	102.677	43.764	18.3363	28.6581	128.538	79.3193	46.2131	38.9848	50.5954
82.041	96.3019	70.1744	63.5981	84.8345	68.224	40.4785	79.8298	143.996	145.482	71.4604	64.2736	18.3232	31.0497	67.304	51.2533	62.7179	36.2441	56.3637
97.3379	82.2415	72.0892	74.4534	62.4367	54.137	42.5836	99.4916	126.483	83.4124	70.4926	56.7924	17.8122	25.41	46.3097	31.4075	57.4711	31.6354	72.3645
68.8813	68.4645	46.1961	74.2916	57.1116	63.6281	41.1457	90.0424	102.969	77.0523	50.8306	105.327	14.7516	23.5567	48.8411	29.9784	42.1901	40.8435	83.6459
65.4494	57.3009	48.2578	64.8592	50.9394	60.6887	38.789	71.936	71.1711	79.5444	50.8929	98.8276	6.9779	24.6733	46.1147	29.0324	31.4616	34.4451	64.6242
69.1356	49.1286	43.5995	61.896	48.8839	52.0098	42.3493	37.6724	73.2103	69.224	47.9404	70.0647	4.24619	27.2695	45.1646	27.6297	30.361	33.2212	53.4505
66.6199	48.073	46.4208	42.7482	52.8635	52.6553	38.4717	36.1393	59.3714	63.3861	41.5459	57.3043	6.066	20.293	45.494	28.3002	31.4639	39.7137	48.8111
56.9999	49.3147	40.9639	45.1285	48.7543	53.4531	38.7296	34.9442	51.5937	71.0691	38.2883	44.7882	7.58702	20.8437	42.051	27.6312	30.7889	36.0199	57.9442
52.4992	45.963	32.3361	48.657	45.8617	54.1824	38.0557	29.0012	48.1336	63.055	46.6343	37.5067	8.38358	18.6444	46.0137	29.5929	34.3017	38.2996	57.085
63.8152	44.8716	27.8191	45.3141	41.0695	54.3367	34.9715	30.0725	71.0954	63.3211	48.106	34.3554	10.4552	19.9229	52.074	29.9653	34.3483	36.5831	50.9158
55.3517	38.2601	33.0415	49.3119	33.0605	47.6769	36.5873	24.894	34.8725	57.9687	45.5658	31.3417	14.4655	20.654	47.1987	33.5416	28.138	32.6324	48.1013

## Sheet: Figure 4H
		Strong centres			No strong centers
		Expt 1	Expt 2	Expt 3	Expt 1	Expt 2	Expt 3
Control	Control	80	85	76	20	15	24
	Nect2 KO	88	82.5	76	12	18	24
Mito	Control	75	80	70	25	20	30
	Nect2 KO	79.1667	85	72	20.8333	15	28

## Sheet: Figure 4I
Control
40.9182	26.9104	18.8005	36.1701	30.0473	18.8903	23.3976	33.1761	18.8955	19.1817	25.3292	22.6131	28.9792	20.5473	19.6732
30.1294	31.6877	16.4193	30.3043	23.9004	19.1317	26.895	33.9778	22.8841	23.6029	23.9643	23.1092	22.9102	23.6496	30.9812
31.43	31.2425	18.0403	31.6906	21.8088	21.8633	35.9822	20.5964	24.5907	26.1537	27.3611	23.3295	27.2238	23.7188	34.322
30.3563	31.4198	19.679	26.3278	25.1204	20.6543	35.7654	19.5203	22.1099	23.1565	50.7519	22.8619	23.0848	30.5332	53.7648
26.6337	29.5844	19.7713	25.3493	26.6676	23.8202	28.6458	18.5042	24.0634	24.9409	40.0973	25.0351	20.7379	32.9607	57.9753
27.2053	32.1847	20.8752	22.7197	24.1769	22.5069	30.6562	20.1197	59.5021	25.9309	28.9164	31.796	24.8405	30.8944	46.4695
28.8243	34.9221	19.5491	28.9119	25.2605	32.9813	35.7346	20.4519	38.728	28.993	27.887	27.0973	40.9069	29.6835	46.1691
30.5081	54.3085	24.9396	23.0865	27.9847	39.2305	37.559	24.0724	47.8721	30.3607	73.2507	26.9263	55.4709	41.1214	53.5326
30.5334	71.0304	25.76	26.2091	35.1213	37.2376	42.4623	22.5673	60.679	33.1666	97.9213	32.7795	54.4489	86.73	90.8452
28.5199	68.1981	29.1255	19.7258	75.9825	44.8559	55.0602	20.1608	45.3076	79.3376	64.2611	63.3741	37.6949	75.2209	103.919
29.7613	100.357	37.8533	23.9288	103.269	39.6666	46.1981	47.3234	33.4343	73.3274	83.8209	55.3726	50.3293	44.5379	49.3782
33.9025	63.734	43.2891	31.6393	88.1461	21.7617	97.3522	79.1273	32.1527	46.5592	58.8485	42.9942	41.063	52.4517	28.3242
37.868	34.1306	38.9111	29.143	85.8854	21.96	130.682	84.3093	37.1086	33.0273	29.9825	31.3566	25.9842	46.549	36.495
29.1024	28.6403	38.281	27.9612	79.8416	27.3024	118.882	107.977	39.1967	29.4995	26.2919	39.9623	23.5495	38.5843	37.0642
30.6912	28.1618	29.0462	23.9084	39.504	25.1632	55.6786	87.9662	24.1358	29.7673	28.5656	27.5837	25.9073	35.7177	30.7772
33.3028	33.5891	29.6054	27.9048	30.5736	20.9015	41.6052	62.9181	25	27.3227	25.9142	24.9464	22.5807	27.2849	26.3383
28.8858	33.0556	20.7526	25.4723	25.8797	23.4104	41.7265	61.0758	23.0634	23.1473	24.6724	25.8388	23.9277	29.7422	25.605
23.4943	30.9936	26.8822	18.7813	21.3588	20.0199	29.7903	26.1883	20.9219	19.1837	28.8299	25.2867	22.2265	37.4832	22.4875
22.8166	28.4622	22.3677	19.8147	20.3114	19.9944	25.2729	20.9017	27.7156	24.0148	37.9919	23.9645	23.3968	30.5721	21.4671
26.8794	30.806	18.6828	20.1265	20.1984	18.028	29.7025	33.2681	34.5839	23.7568	29.138	21.7982	21.9651	22.003	13.6345
siNectin-2
25.8899	25.7893	16.2245	23.5265	11.5936	44.5071	21.1068	34.3884	21.7166	20.4057	47.4286	28.6519	16.5356	28.6519	24.1745	30.6073	26.1225	20.9213	23.3576	59.5747	23.1094
25.5492	39.7933	21.1584	16.0688	20.1542	20.006	29.7185	28.0153	29.3574	22.4486	30.2057	25.804	22.1041	25.804	27.7163	39.331	25.6912	21.6822	31.1092	43.2265	23.261
26.0444	51.3884	24.5685	18.9678	24.5178	25.8198	32.6954	27.5763	28.6245	26.1844	32.7364	25.0765	22.2117	25.0765	34.9993	91.7848	26.1812	21.6908	25.1196	39.8634	23.3006
21.9209	37.7563	27.7072	20.0314	23.872	29.1633	27.8201	25.9365	33.8192	23.3617	41.954	32.1359	21.4113	32.1359	27.9318	50.6442	26.9794	24.0785	28.0145	55.0906	37.8336
21.903	30.0352	26.0938	26.4492	22.9933	23.3538	43.2561	29.7111	35.1218	22.8604	36.9794	30.8386	25.2508	30.8386	32.1081	36.4279	25.593	24.3411	25.3638	47.2161	47.3534
26.1135	26.6977	21.1085	21.2686	23.1163	24.221	49.7811	46.1452	50.3759	16.3968	31.7491	34.92	26.5555	34.92	27.1845	61.1067	23.3599	28.3845	31.7826	52.0617	24.9977
28.0046	27.4225	21.9794	19.0596	27.1431	34.67	49.1138	36.6839	65.0655	14.8813	36.5692	31.1525	26.4398	31.1525	40.1683	122.476	46.1233	50.5964	29.3876	51.9623	45.0519
89.8212	30.5114	25.8191	20.0378	29.0763	34.7031	65.0542	39.0308	34.014	17.5068	51.3158	36.4726	42.1291	36.4726	46.7255	55.8702	52.8613	58.9984	49.4262	60.1108	107.759
81.616	27.386	28.557	24.2918	48.0338	43.8931	47.017	37.0228	41.8375	17.361	51.6076	69.9678	30.4125	69.9678	82.5377	25.8989	66.7188	50.9791	58.7922	107.673	122.443
65.224	26.312	33.6136	21.3483	33.4748	43.9473	61.0927	56.507	47.6801	16.4604	57.6856	43.2055	69.7628	43.2055	126.69	33.2246	99.3004	41.0216	149.672	97.0814	72.0564
59.2425	23.8358	29.4103	19.0964	37.4066	77.2292	46.2125	33.5616	36.7963	16.8323	61.5652	43.3158	74.9052	43.3158	50.7223	36.0074	81.8919	47.1385	114.744	85.1678	35.0604
69.7834	24.0441	29.0558	20.1928	32.9571	124.582	70.6827	39.1898	37.3603	23.8048	96.1215	28.5529	99.3804	28.5529	48.8962	35.912	27.4769	35.5318	38.6946	52.9982	27.2244
93.8955	24.9451	28.453	35.6342	30.2292	47.406	35.0013	28.4382	27.7066	28.0154	61.5504	25.7482	76.8174	25.7482	50.4353	53.5426	39.2029	26.2024	51.6	69.8599	26.6342
39.4465	19.9018	26.4966	18.5494	29.509	37.0044	26.1316	25.4109	24.9861	16.7212	40.1247	35.4027	37.0946	35.4027	70.8853	66.7329	37.0711	25.226	47.8137	51.4006	23.3977
32.2714	21.2989	26.9719	23.2406	32.6845	34.6781	21.3741	27.188	31.5729	22.1933	43.8276	29.4739	29.8039	29.4739	47.8746	70.9844	22.8588	24.5764	35.9344	56.3772	31.4308
30.7612	24.9648	25.2993	17.8242	64.3277	24.5258	23.8046	25.7864	25.0937	26.6388	31.2335	27.6004	30.7401	27.6004	29.0547	34.8555	27.8386	19.4316	30.9174	34.9684	25.9071
29.3859	26.119	24.3751	19.851	36.0231	29.2985	24.9118	23.4665	24.9769	21.1753	33.5922	25.0449	26.0664	25.0449	24.9524	34.664	26.3137	20.6022	30.8834	37.1553	24.4994
31.6101	27.5578	18.4718	16.8215	21.3404	32.5198	20.9769	24.5826	28.3875	21.3716	31.7604	25.5802	23.7052	25.5802	23.4951	37.9131	25.5188	21.624	28.8664	32.0487	26.6029
20.9842	25.157	15.3362	16.9354	18.6816	25.4535	25.0881	21.1742	28.2715	27.1887	26.7283	24.2729	23.119	24.2729	26.1859	41.8728	30.5609	24.0258	26.5107	38.7466	24.0243
22.4033	22.0216	11.4566	14.7057	32.1487	17.8525	31.795	15.0531	32.7054	26.6009	27.5167	26.2815	16.9235	26.2815	28.1482	41.2878	26.4462	21.7623	29.1102	40.5465	22.4091
Mitomycin
21.2896	30.3135	33.1205	27.581	43.7833	34.1369	36.6663	36.4353	36.8524	35.0108	24.3399	25.8282	25.5447	25.3007	26.6148	27.4862	29.744	38.7884	44.9423	39.1097
28.3233	28.1126	35.8868	31.8476	45.2555	39.1037	34.5532	45.5661	48.3804	37.8681	29.9541	25.8054	28.7883	29.5183	29.4072	26.3789	44.735	45.3776	51.9719	41.1089
28.1335	28.5043	37.5235	35.5335	52.4413	46.6568	34.2511	49.0025	42.2941	46.4731	33.1501	32.0865	28.8151	27.2363	24.9206	27.5719	57.7962	42.8407	49.7913	45.1103
28.6223	29.3163	43.6109	41.1182	52.3758	60.5182	36.842	38.4682	45.142	47.107	33.4977	31.259	33.6202	28.3682	28.9641	29.4925	45.7902	50.0567	53.111	41.4656
25.7226	42.3134	43.4297	41.0436	61.9824	62.4653	36.8879	50.6856	36.0325	43.7943	37.9116	36.9232	31.4233	31.2707	34.9295	30.9491	65.7742	58.5777	57.2742	47.3037
30.6843	32.8041	55.8449	42.5329	50.1857	56.2809	43.4782	44.6416	35.1898	41.9777	27.9799	54.4303	46.8086	30.8298	52.1627	26.271	60.2662	56.3882	64.0792	47.8905
30.6736	32.2063	79.9832	49.6838	85.3728	67.5018	63.824	50.0163	43.3821	58.2237	39.4477	39.3363	63.667	30.5619	67.2781	27.7293	59.7266	52.7394	82.8026	47.0632
36.3311	50.3506	52.1306	55.3504	84.6271	84.1878	65.971	61.4632	52.5155	51.6686	66.4821	32.3064	75.3733	30.9236	73.2623	31.4491	91.3969	121.892	92.2726	56.4176
52.0964	80.3164	63.0327	80.3574	139.299	57.0286	95.327	78.5901	67.2585	62.0764	47.7319	37.7505	70.8288	35.7463	69.8378	46.1062	100.317	122.803	107.22	72.3485
61.9599	76.0332	64.3136	80.8856	153.87	60.836	86.368	60.8405	71.5422	75.6359	51.3222	48.188	87.7728	46.5656	70.0445	65.2846	65.8791	88.0426	99.2975	57.8116
53.4567	32.413	70.7031	93.0072	113.048	94.9106	88.7369	83.66	99.1363	98.131	48.7912	44.8932	34.6584	59.0526	66.8405	63.5865	98.8692	88.9699	67.0164	61.0608
39.3533	29.6013	48.3247	92.3852	107.184	71.736	72.9271	93.943	124.772	90.0138	55.4172	37.5751	36.697	71.795	37.9984	65.0782	105.444	50.6788	63.6867	64.8494
33.2436	29.7428	49.9741	66.1726	68.706	43.3685	46.5472	78.1574	63.599	112.366	45.8243	31.5785	37.9139	83.5546	34.191	68.5329	65.1556	50.749	59.6387	84.1067
34.5145	28.2381	63.7351	53.2863	55.256	43.1146	48.656	84.2575	88.5735	134.864	32.8056	25.6333	50.6192	52.8852	35.3635	50.8009	50.0894	48.3226	58.0207	75.6218
39.9427	27.6462	52.7051	48.1164	65.7364	79.2368	50.9323	55.4225	54.2034	142.658	26.0106	26.9341	30.5732	36.3858	29.4078	48.914	54.2824	36.0863	47.4513	59.9874
34.9436	29.7496	48.0705	58.5297	75.741	72.4104	46.4399	45.598	42.4292	89.6791	24.1902	26.6485	31.2443	31.6423	27.4422	42.6632	64.7941	35.5183	50.6106	51.1762
33.4357	34.3058	42.3204	48.7577	62.3432	47.5219	36.8328	40.7815	51.4831	50.5182	23.9538	27.1926	32.2874	32.8932	34.7057	33.5375	52.1975	39.8688	43.4135	50.9759
41.4151	27.8015	40.5526	40.4942	55.5093	44.8494	37.8987	40.4243	43.3959	39.9117	24.8066	24.2468	30.3005	35.3034	48.005	33.3143	40.3222	41.6088	43.6271	53.114
29.3352	24.9924	47.907	35.0252	55.1898	43.8372	45.909	55.2281	43.6975	42.1439	28.2511	27.3265	26.8011	30.1835	29.9999	31.8972	32.725	38.5797	46.6184	47.9789
29.1596	20.2789	48.5838	31.1354	38.4219	34.9451	37.5376	59.3283	45.2923	36.0393	27.5048	22.2732	22.8434	29.1064	21.5782	32.1135	35.1457	34.1329	40.3745	59.9512
SiNectin-2 + Mitomycin
17.8337	24.6159	29.3703	27.9913	26.5481	28.2861	43.0169	23.5723	41.8766	21.857	25.1131	24.9577	18.2947	26.2435	28.2999	21.3827	21.7182	20.5882	27.311	24.0215
19.4189	27.9195	31.2251	25.7126	30.1454	32.194	43.9632	35.5029	30.0425	20.5227	23.8913	27.3904	25.6656	30.3859	31.786	21.109	23.9751	20.2268	25.7903	26.2224
17.9967	28.2312	34.5449	26.1106	32.7231	34.4671	51.9098	41.9515	21.9718	22.7895	22.9911	27.7299	30.4301	33.3539	27.9842	27.4084	27.705	23.5546	23.8087	28.4958
17.4275	30.0518	36.5659	23.7763	32.6097	41.35	46.065	39.6121	22.8868	26.1957	24.7191	27.6668	26.9143	29.6412	34.2704	24.0104	27.0207	21.8663	26.5005	29.6688
19.9896	26.4341	34.4464	28.4821	33.6734	41.2496	48.233	24.6014	28.3329	23.6301	26.3316	29.8399	26.0243	28.1084	79.9796	26.5956	25.9357	20.3711	29.7211	33.8431
23.8517	30.9251	32.5997	35.5242	45.4093	33.2658	35.2698	23.4613	29.1313	33.1335	24.5369	28.4579	23.965	29.1354	93.5949	33.9084	25.4921	22.6556	33.1409	32.4991
27.1858	38.8094	33.2137	35.5884	56.1586	35.9887	36.5412	32.9924	28.2822	32.0775	27.5792	36.236	21.6008	30.2706	47.1884	31.841	24.6459	29.0013	39.3576	34.6452
23.4725	35.8005	32.4365	33.2831	79.0206	28.7632	66.8568	53.5856	37.6927	48.7024	31.3855	75.411	21.6874	30.7385	34.224	32.0807	25.6122	28.6143	43.5262	31.2613
29.827	52.525	31.8552	35.9587	59.6807	39.6939	74.3418	66.4398	31.5588	58.6721	35.2789	78.201	28.0453	69.6042	37.6874	54.5975	27.4862	28.8756	65.3089	41.7065
47.3828	51.3615	27.9746	48.2546	46.7111	61.4202	73.7136	48.4231	27.429	63.46	65.7863	111.931	33.0601	152.528	57.9706	68.0753	39.0901	47.34	63.2948	67.6835
49.8069	60.1899	27.2873	31.538	34.5933	64.7362	71.8193	30.1923	27.868	54.1809	84.01	75.0987	35.6182	168.47	45.7205	52.6693	23.8754	83.0255	51.6651	63.0179
25.6049	73.1662	28.7382	31.686	29.5408	32.8701	96.3063	26.4181	26.5715	28.8053	54.5744	40.5521	35.4379	110.842	31.9268	33.0411	27.9909	82.2418	35.3108	68.9878
30.6992	73.2588	31.0614	29.9026	28.5455	31.5902	59.9272	25.7084	27.6983	24.9357	37.9216	47.3547	33.0133	91.2364	43.0725	27.6418	25.6848	68.5834	35.327	43.0604
24.1639	47.5838	27.9412	27.752	27.3599	39.085	60.7088	24.5824	27.9195	26.504	28.7915	30.6143	31.1093	57.118	27.6753	25.8741	23.1274	32.6112	28.9351	33.1429
20.2834	33.331	30.0685	26.3329	22.4682	51.7073	45.6326	19.7524	22.0949	26.7327	24.4085	31.2314	28.1901	41.217	24.1313	24.1128	25.4225	27.0561	26.3697	29.7851
19.8541	34.3427	29.1018	23.2672	19.3892	45.0162	43.6305	19.2629	23.7586	25.3728	23.3771	28.8481	27.2978	63.5021	24.9748	25.0037	21.7694	23.9924	25.0284	28.034
19.0477	29.2181	31.2068	26.0271	23.7656	41.6582	69.0764	20.274	22.0079	26.2806	24.5589	24.657	24.395	39.0091	24.6873	29.7701	23.7872	24.3898	22.9476	29.2531
17.3739	29.99	31.2001	26.8297	23.153	45.2743	37.4205	20.7078	21.7285	23.3974	22.9686	23.162	24.1314	37.6977	25.626	25.2169	27.1978	25.0773	21.3147	25.4905
18.0654	29.4216	30.8992	24.2607	27.9738	34.1904	31.5693	18.8667	22.6519	22.4079	25.3719	22.2716	25.1907	29.3616	26.1609	21.7309	25.1992	22.1924	22.083	28.9435
15.822	25.3379	31.3547	21.0286	32.8029	30.844	37.5323	18.8408	20.7987	21.719	24.9827	27.994	23.8739	26.9531	24.7584	21.941	21.0787	22.6734	23.8982	26.131
