# Supplementary material for: E‐cadherin mediates apical membrane initiation site localisation during de novo polarisation of epithelial cavities
Source: EMBO J. 2022 Aug 22;41(24):e111021. doi: 10.15252/embj.2022111021 (PMC9753465; doi:10.15252/embj.2022111021)
Supplement: Supplementary file 14 — Source Data for Figure 5 [file EMBJ-41-e111021-s012.xlsx]

## Sheet: Figure 5B
		PAR-3 %
		Polarised			Apolar
Control	WT	66.6667	71.4286	60	33.3333	28.5714	40
	Cdh1 KO	20	17.6471	9.09091	80	82.3529	90.9091
Mitomycin	WT	62.5	83.3333	66.6667	37.5	16.6667	33.3333
	Cdh1 KO	25	13.3333	0	75	86.6667	100

## Sheet: Figure 5D
	PAR3 Heatmap
	Ecad Matri											Ecad no Matri											FN Matri											FN noMatri
	Normalised PAR-3 Values to the maximun value in Ecad Matri
	10.019	15.1498	12.6436	16.6906	21.7665	15.6056	13.818	12.9645	3.30776	5.71067		8.4859	10.8864	10.0425	20.4712	25.2572	24.0419	12.824	2.92634	3.0618	4.07524		0.669306	2.37332	5.08538	8.35006	10.4522	3.4468	10.0624	5.85287	1.13642	0		6.53498	10.2874	4.75485	20.8565	16.3173	14.7458	8.0084	5.82035	1.09041	4.33761
	6.91435	13.3858	21.5568	27.7184	36.4748	40.2574	34.062	26.1366	7.65369	3.92231		6.73992	13.347	22.4253	37.1347	42.5648	43.4528	30.7801	14.9454	10.2069	4.95306		1.77063	7.13703	17.8212	21.512	32.9287	31.4248	24.8328	14.4792	2.56542	0		6.83659	45.3681	32.0768	41.7032	39.2186	35.1418	22.5376	11.527	6.87452	8.42425
	4.67709	7.54994	24.4619	42.7316	51.4737	55.3368	50.9433	41.4782	29.7349	11.2172		5.56561	23.0956	35.9728	53.2662	60.6779	61.2468	54.0754	38.2268	23.4958	10.1932		6.93537	19.5601	38.6061	47.7537	57.8566	58.6222	39.6018	27.8848	6.62157	0.289292		6.24596	29.9589	40.4113	52.9868	55.4732	46.8312	36.4971	27.0668	21.4356	12.8506
	4.98371	7.69014	34.4983	61.3564	75.8274	75.855	70.8518	60.44	39.2544	18.3337		16.0798	34.7194	51.48	67.4411	76.6393	76.7287	72.8797	60.7394	37.4337	20.1293		6.83343	29.951	55.1791	63.3359	68.9848	67.6977	56.0931	47.8903	23.601	4.29911		9.36979	30.4536	45.9788	59.2286	60.9357	62.2915	56.4218	53.1353	42.2629	18.6608
	12.257	24.163	55.3748	75.3947	90.8658	94.0714	84.4751	71.2995	51.1055	20.8996		15.5866	40.6819	60.0283	74.4883	84.3464	90.5332	82.6832	77.8055	59.3318	33.865		15.347	33.6962	52.6925	62.3526	74.9804	76.2225	63.0475	59.8494	53.3119	25.745		15.9836	32.7179	44.6276	55.3806	63.012	71.7868	67.1343	62.658	56.3733	25.5246
	11.8901	29.7585	65.8617	81.6911	96.271	99.5344	87.3807	72.5352	51.6567	17.7735		9.95423	31.3239	62.5998	77.9903	86.6401	91.2191	79.7692	72.5186	44.5068	22.4171		8.85057	27.2567	43.0691	63.0971	72.8797	73.7335	67.3179	63.5679	55.3087	27.9314		17.6288	27.7718	40.3502	50.1862	65.2068	74.3007	69.7899	62.5512	38.2998	19.0695
	13.9738	29.023	50.4361	71.0409	79.0555	82.8403	76.1348	57.1893	36.7458	15.8496		11.3344	23.4308	42.2257	66.2078	82.0121	80.1347	72.4516	50.7197	20.7719	9.34992		0.92835	10.6794	35.7517	54.7679	63.817	67.161	67.499	57.4386	36.9411	10.6913		3.88079	8.66293	22.9598	42.898	63.2315	70.366	67.573	46.3177	14.8816	5.44492
	17.5247	26.9671	36.2687	57.108	58.4754	58.0602	57.6376	45.385	32.7281	19.835		7.90936	10.6242	21.4711	30.6913	59.3084	66.6907	58.0553	44.7775	19.7325	5.46232		1.89733	9.27599	19.0131	32.9622	43.3834	48.6786	45.4285	34.6068	20.7207	7.60442		1.15019	3.32153	14.3796	22.6302	51.4677	59.6588	48.0147	29.335	10.0828	3.94013
	5.91437	13.8487	20.8573	35.7209	44.5589	48.147	46.3497	34.712	15.3153	9.33513		2.86695	4.34065	10.4558	22.8371	37.5965	47.8685	36.3532	32.0459	19.2814	2.61344		1.9786	7.09651	6.84655	14.7505	27.1284	19.8791	21.6555	22.1774	8.53817	0.739331		0.921272	3.02092	5.51128	13.2407	26.3185	35.2321	26.5333	23.8973	14.025	3.23771
	4.34164	4.24571	9.80609	12.2272	19.1268	27.201	25.0108	15.7722	9.20919	7.46567		6.38036	5.70188	11.2273	16.9155	19.1465	24.8885	15.206	10.323	11.132	6.1106		3.11898	2.39756	0.0823957	2.97104	11.9156	7.75007	7.95293	9.81209	5.74899	0.442746		1.64691	3.95672	7.66406	6.78393	16.3477	20.1784	13.1179	8.21204	8.55282	3.88334
Cell number	Raw PAR-3
1	2.93935	2.61196	14.6548	40.9733	2.96193	2.39177	22.1905	60.1372	2.39596	1.91723		0.760836	0.466293	7.24395	10.1707	2.79079	3.73953	2.58642	1.06816	0.787084	1.36281		0.280532	0.863907	0.371097	0.438763	0.396091	0.608562	0.344542	0.673013	0.233849	-0.0743289		0.623961	0.623269	0.709834	25.385	1.71399	0.751385	0.745152	0.624654	0.686288	0.731302
	3.51821	2.95616	23.2802	77.4854	61.0683	55.497	96.3473	98.9556	46.2806	7.75082		0.325501	0.665715	17.0593	19.8439	3.26406	4.03565	3.03282	1.81319	1.50027	2.17766		1.08229	2.35323	0.757569	0.597804	3.03789	2.21034	0.414307	0.56295	0.312327	-0.0744736		0.626731	0.511773	0.685596	42.786	24.2375	0.612881	0.604571	0.686981	0.835873	0.619806
	2.26312	7.43766	55.5461	77.5737	74.4872	78.6075	82.4184	95.0768	97.661	37.1699		0.997942	1.18213	28.5783	62.5895	6.80122	3.18037	2.90999	2.7033	1.37938	0.69837		24.6633	26.9995	13.4051	12.516	32.0664	32.2796	21.1496	15.198	1.00683	-0.0189229		0.605956	0.642659	1.00346	58.6801	62.9536	3.36634	0.746537	0.611496	0.663435	0.711219
	1.3631	32.2866	79.9871	75.104	81.5308	73.9084	77.3193	88.68	30.6417	2.06926		31.3159	12.0674	57.2973	57.3443	51.0301	17.7903	3.67551	1.85163	5.92992	6.43549		31.2144	50.7945	45.7817	45.2174	46.8901	39.9659	38.6947	28.967	4.15819	0.590762		0.535319	0.700831	12.1247	67.5817	64.8393	43.9259	3.95983	0.782548	4.69114	20.3657
	2.02876	46.141	81.0305	83.5475	110.975	96.2729	81.4196	54.7175	3.37774	3.13028		26.1547	64.3424	65.8767	57.3656	52.1918	63.7384	57.2635	63.3162	72.8711	53.0503		25.2351	30.9606	41.8313	45.9868	50.4875	38.1399	37.6475	40.7893	41.7528	6.95374		0.634349	0.646122	27.7154	57.5222	63.7181	54.7431	56.1904	26.8248	31.8449	42.1773
	1.8763	11.0847	50.9651	86.3088	96.4325	84.2564	90.7912	36.2384	1.6453	3.47718		18.2203	39.8958	65.1808	52.6176	61.2212	77.537	73.8754	84.1911	53.3278	33.9653		0.786448	1.43783	5.21733	28.6011	40.4385	37.3254	38.4861	41.8391	44.276	37.406		4.46122	22.9661	58.5457	51.804	62.1981	54.2666	24.7064	0.628116	0.590028	0.698061
	1.3472	1.31819	5.69265	88.3295	92.7038	70.6658	47.1438	24.9947	2.77397	3.38472		2.48665	10.8363	25.0857	1.68927	2.67814	7.10741	25.7325	7.74178	1.99979	0.905601		0.154778	0.508723	0.523111	2.95554	26.0111	38.2624	41.6985	30.6056	8.0341	2.37631		1.29986	1.23961	2.8428	37.1724	64.2902	64.2514	20.2015	0.639889	0.574792	0.66482
	1.84993	1.66327	3.89093	86.9373	66.416	3.98026	1.86057	2.33443	3.54203	3.63947		0.821996	2.61884	5.57087	0.51915	0.732124	1.75891	2.48704	2.74798	2.67645	0.589987		0.204016	0.241007	0.442284	0.427361	0.885389	4.02505	21.1742	4.7588	0.180048	0.259563		0.623961	0.578255	0.75	3.50485	65.0651	80.2375	24.991	0.615651	0.739612	0.563019
	1.51966	1.44738	21.348	77.6946	22.3313	1.69311	1.99354	2.96709	2.87449	3.1966		2.06124	2.04631	1.33039	2.29658	2.10805	1.15357	1.20708	1.25906	2.92244	0.914917		0.198807	0.286222	0.251092	0.239378	0.254127	0.278527	2.39272	2.31224	0.174633	0.0904762		0.511773	0.561634	0.757618	1.96953	10.7105	47.5055	34.2368	0.67036	0.542936	0.476454
	1.3483	1.46424	29.4234	20.9001	1.91721	2.81396	2.48934	3.41336	3.27427	3.01241		2.82446	1.97407	2.85235	2.0826	3.61168	2.36119	2.0169	1.88456	2.86301	2.75959		0.264156	0.267377	-0.0506191	0.240296	0.313681	0.135327	0.229645	0.55644	0.202748	0.0246835		0.51108	0.511773	0.499307	0.525623	0.585873	4.36427	28.9051	0.840028	0.623269	0.536704
2	0.965506	1.21354	1.34922	1.29909	2.01701	19.6854	9.74701	1.13848	0.74559	0.3896		0.396893	0.712092	6.71367	37.4168	53.4254	127.129	98.3656	6.48091	0.665307	4.969		0.219188	1.30296	22.5041	21.2996	8.76512	7.10628	13.7159	35.2303	2.74866	-0.116389		0.591049	0.704475	39.6003	49.3488	13.0424	5.6929	0.500772	0.777778	1.90586	3.12857
	1.06956	1.12416	1.20083	0.698104	7.55642	17.9747	21.8674	12.2193	1.12669	0.420358		0.34062	0.745486	1.03274	4.76725	47.7452	135.856	116.523	75.2841	27.5155	18.5035		0.433255	3.55527	51.7236	61.2779	54.3263	48.2395	48.8999	40.1836	1.02099	-0.139279		0.55787	0.698302	13.7832	77.1412	74.0625	38.3519	0.853395	0.689815	0.638117	0.490476
	1.18461	1.112	0.627908	3.59913	8.83448	8.2706	14.0578	1.07723	0.714182	0.820579		1.67309	1.32863	2.89102	1.35569	51.9596	95.1937	92.676	101.47	94.732	48.4691		0.581538	4.749	50.5801	50.4661	43.7253	42.8546	43.5357	46.1752	4.48948	-0.0363509		0.728395	0.678241	3.05864	67.1698	59.4437	58.2338	10.3434	0.592593	0.465278	0.498413
	1.62044	2.61066	35.1233	95.0782	99.7887	86.5747	71.7005	24.085	0.838406	0.636644		54.5681	39.2367	25.1519	1.97879	75.8464	94.9425	95.151	93.69	38.0559	11.3757		1.26674	34.1365	51.2486	44.324	49.9115	43.5296	43.2398	47.0456	25.3258	0.371494		1.18056	0.74537	1.24151	45.1713	55.7477	54.6057	32.9136	0.603395	0.402778	0.494444
	52.3406	86.3514	87.8929	96.6655	101.439	118.585	102.117	109.334	84.7721	42.6885		63.9851	69.953	38.8411	17.1945	86.5354	102.92	95.6473	87.9466	2.46308	0.927112		25.1166	56.0909	49.1189	49.4981	66.7431	49.6327	42.8283	48.1988	48.0436	17.1281		0.643519	0.569444	0.768519	30.0046	53.9522	55.0116	48.267	2.18056	0.70679	0.468254
	0.758525	20.0654	79.4608	93.3984	90.625	109.13	102.002	92.3252	53.0979	26.3087		29.4463	53.0448	31.6283	74.3569	98.7394	120.577	95.6248	89.7583	8.98227	38.7326		7.85141	49.7469	49.7885	50.2868	55.4814	45.3894	44.183	47.6415	41.7116	24.5392		0.546296	0.611883	0.688272	3.96836	63.6412	61.1219	64.8688	34.9552	0.800926	0.428571
	0.522645	0.508394	5.90938	28.6144	52.6977	83.624	39.6011	2.22765	0.818734	0.749107		39.7403	34.2923	47.7808	109.493	121.955	98.2438	89.9544	98.6763	33.6666	14.9206		0.312994	3.40409	38.9441	49.7103	47.5582	49.6906	45.921	25.4494	2.49131	0.471259		0.606481	0.532407	0.570216	0.552469	36.2593	79.0718	72.2207	10.9475	0.500772	0.481746
	0.787768	0.410971	0.579951	0.536925	0.743023	2.62166	0.893596	0.886991	0.901114	0.788836		15.0254	21.564	41.6037	49.7418	91.4438	109.909	86.3436	46.345	1.66037	8.7796		0.21827	0.355981	7.48038	49.9747	51.5453	47.3872	13.1628	0.470101	0.398486	1.4766		0.747685	0.631173	0.597222	0.527006	5.87654	76.0995	47.8194	0.641204	0.550154	0.490476
	0.58951	0.475083	0.849236	0.505922	0.456511	1.38062	1.07592	0.999091	0.940151	0.943544		1.50752	4.37444	15.1519	66.875	123.643	41.6773	1.27743	0.669924	1.5339	0.350979		0.340878	0.447491	0.441662	21.8464	44.533	10.3585	0.418548	0.399966	0.314762	0.198446		0.505401	0.563272	0.651235	0.643519	0.854167	57.1505	53.5718	1.08796	0.352623	0.502381
	0.536882	0.608624	0.463519	0.426562	0.495848	0.662692	1.09708	1.32479	0.975873	0.93974		0.701565	0.516571	1.60565	17.6335	57.8118	1.2286	0.561691	0.753118	0.94966	0.907899		0.377776	0.205428	-0.146977	4.98062	25.1443	0.521297	0.39838	0.357985	0.286056	0.0341756		0.407937	0.403968	0.540476	0.523016	0.848413	34.519	25.1222	14.1365	0.710317	0.410612
3	2.40093	1.8927	2.34834	26.289	2.09544	1.80535	2.9548	1.91804	1.23398	1.11625		0.409376	13.7876	14.8179	30.7351	1.75946	2.30494	2.29924	1.27641	3.66082	1.93521		0.490241	1.57067	0.61408	0.60024	0.801479	1.31541	10.8676	20.462	0.683317	-0.107435		0.412222	0.417778	0.406667	0.571111	0.483333	0.407778	0.594444	0.396667	1.53889	32.0089
	2.06552	2.87875	9.14624	61.585	18.2078	1.91605	2.44618	1.80304	1.44892	1.21155		0.492063	14.7209	14.0845	49.4467	62.068	43.8667	49.1102	45.0557	31.6571	16.7989		4.58318	5.15427	3.08551	2.95144	14.1426	35.1225	47.1947	13.3456	0.567395	-0.16517		0.396667	0.46	0.377778	0.554444	0.547778	0.435556	0.418889	0.438889	19.0167	50.1833
	2.00157	2.20124	45.1663	102.618	91.7091	13.6655	1.76238	1.78624	1.30265	1.08877		0.669828	1.09663	1.75616	61.907	87.2776	87.2972	98.1803	94.9687	79.3119	50.7214		19.0769	37.6405	32.864	50.0512	55.4529	56.2074	55.1276	41.5848	1.97914	-0.0660337		0.426667	0.435556	0.472222	0.585556	0.583333	0.531111	0.442222	15.0733	65.9967	58.5044
	2.00952	1.71218	38.7878	106.113	102.117	93.5453	41.682	2.03606	1.72943	1.09778		10.7272	29.6911	68.2648	68.5898	65.2126	70.8505	84.7002	91.1445	56.7472	39.6805		8.74633	64.7314	64.4097	61.4295	57.0278	55.3842	58.3147	56.9942	30.4563	1.86947		0.431111	0.465556	0.406667	0.392222	0.4	0.931111	25.1544	75.95	80.1344	20.0244
	1.69917	1.84192	28.1624	98.0428	101.656	104.384	97.3004	60.5154	4.13182	0.97727		3.65002	56.5907	73.144	70.2725	65.2147	62.993	60.4497	11.0662	0.610306	1.15418		2.88477	57.8539	63.2921	62.6918	60.3911	58.0972	54.1728	57.7821	55.8829	34.4039		0.353333	0.332222	0.444444	0.503333	4.17333	39.5489	64.4689	71.29	60.8111	1.07111
	1.43161	1.51775	30.8756	109.29	111.125	131.084	99.5841	91.7212	90.0913	35.9076		7.68115	49.2733	68.2099	68.7745	74.8216	62.1644	18.8762	0.747568	0.52521	1.36545		3.7522	62.3387	67.8816	69.9698	69.8546	55.2319	54.8092	56.48	60.3694	52.4232		0.671111	0.452222	1.48778	21.2356	55.7822	66.9367	66.0189	64.8556	20.1522	0.49
	1.69133	1.3584	54.6872	106.416	97.136	105.272	103.374	76.4719	46.226	26.9509		9.56553	45.4663	69.1229	61.6331	67.9961	65.3658	1.57243	0.303562	0.598228	1.11329		6.35813	61.0989	62.344	61.2382	58.182	57.1728	58.166	57.2755	53.5046	21.2944		19.8911	31.6389	46.0844	68.4133	66.1456	66.2489	64.9111	61.5189	2.07333	0.417778
	1.62092	8.50786	89.792	78.1763	67.5778	77.289	29.3472	1.37761	0.940691	1.00413		0.125837	13.2263	68.3492	69.1535	98.5715	73.8667	0.203991	0.342858	1.13828	0.882684		9.71555	14.9693	22.6487	30.1199	36.4691	43.4556	32.7092	26.994	27.27	13.3406		0.725556	11.2444	34.3478	43.9667	68.2767	68.5956	66.7944	48.9144	0.658889	0.443333
	6.4827	40.4612	14.4651	1.40466	0.94206	2.6886	1.9039	0.919673	0.816032	0.869347		0.443754	0.571578	32.0434	82.5124	108.607	69.5104	10.4883	1.11486	3.27695	0.90212		0.56708	0.759339	0.581996	1.11406	1.56101	2.83889	0.806934	1.84534	1.13676	2.3802		0.467778	0.588889	1.19444	0.778889	32.9889	72.3044	56.6967	56.3522	22.6844	0.582222
	22.1273	4.16211	1.24542	0.849923	0.919993	0.891062	0.896349	1.15918	0.75308	0.999068		1.2803	0.51557	8.85275	48.383	33.0903	31.6358	5.93896	2.14814	2.38882	1.78427		0.5057	0.472456	-0.128567	0.574312	0.754636	0.414486	0.365461	0.586218	0.585241	0.0661541		0.473333	0.481111	0.381111	0.442222	2.34	33.6244	1.82	5.34444	31.2089	14.3911
4	0.716091	0.786248	0.937871	1.11104	1.38255	0.724319	0.951353	0.543387	1.03911	1.85031		0.266394	0.539262	0.631974	1.00437	4.32904	39.4728	26.6065	1.16131	2.061	3.02641		0.223638	0.578943	9.4861	1.2173	0.426999	0.295321	0.428617	0.426421	0.233298	-0.0919221		0.64	1.34333	0.706667	0.726667	0.651111	0.551111	0.894444	0.665556	0.503333	0.615385
	1.02211	1.58904	2.11522	3.22486	2.97184	1.2791	0.920234	0.552539	0.570896	0.700179		1.51453	0.662464	0.967779	9.74221	55.3247	102.236	26.7148	0.937961	3.41989	2.87856		0.253749	1.78191	28.8527	20.6695	0.583949	0.40766	0.461378	0.678428	0.246793	-0.199065		0.756667	8.08444	11.7433	3.60778	0.628889	0.553333	1.21556	0.984444	0.552222	0.630769
	1.41269	3.58166	2.93913	4.17613	4.73515	3.48449	8.5666	0.692433	0.51558	0.749841		22.4319	39.5104	67.3511	108.109	113.913	98.363	71.3771	2.24797	3.04622	2.94769		0.327035	0.486317	16.1421	42.6582	13.0017	0.668302	0.635609	0.377402	0.264966	-0.0305769		33.7111	33.3344	30.5756	38.6044	15.5144	11.3822	28.2611	14.8	7.82111	1.56026
	1.47555	1.34995	1.3905	3.78297	26.2982	55.5945	72.3681	60.1706	51.5713	41.5791		43.838	97.5778	80.5223	98.9214	84.6829	81.0411	82.9326	56.1239	2.14972	1.88709		0.364359	1.19163	22.1627	41.5953	39.5234	32.716	18.6529	9.55686	1.3243	0.349662		55.6822	53.8789	51.2544	70.8822	58.4544	60.2911	59.1711	66.1011	19.6322	0.811538
	1.22635	1.1353	19.6295	65.3613	80.8079	85.4794	90.9472	84.2846	85.7209	30.605		2.61721	38.5673	112.568	95.1666	78.8305	88.2542	82.3866	93.4323	74.4058	20.9567		15.5865	40.9671	41.8892	42.2373	45.419	45.681	38.8658	40.3293	36.4981	26.3419		26.6844	44.4689	79.8478	61.1878	63.6622	66.7822	58.92	60.1356	63.4178	25.1821
	20.6681	52.2082	85.8784	86.7657	79.3547	85.2994	96.5335	78.8665	33.5092	0.338132		0.516413	0.934296	47.7399	92.7507	78.2004	98.7779	100.08	94.108	96.6815	61.0772		8.95858	20.9636	33.2695	45.3751	53.3908	60.9964	41.6102	43.3267	43.4659	33.9048		11.1244	16.9556	37.6144	60.4222	62.2867	68.8222	58.9067	61.5033	79.27	65.4051
	39.5477	21.2393	9.55985	22.1686	51.7884	72.7245	75.6438	87.0074	29.5111	0.438686		0.588537	0.562981	0.937502	59.9961	90.0812	90.1126	98.9481	91.7479	92.6593	60.7032		0.166678	0.667517	1.89913	27.4192	42.5343	46.6177	41.2768	39.5332	34.1742	2.76632		4.46	0.835556	0.778889	15.29	54.1533	59.0756	62.5389	71.5956	73.6533	46.0769
	7.30899	3.2513	3.15241	2.54627	2.43121	18.3196	52.2625	80.0826	98.2508	71.5341		0.433547	0.472748	0.736832	6.68126	66.3922	87.9811	85.7794	122.819	110.873	20.9058		0.240198	0.327287	0.460153	3.15185	33.5848	43.1443	37.8698	33.912	22.7635	0.390587		1.57556	0.838889	0.683333	0.785556	16.9222	67.8056	70.6567	62.9178	40.7022	13.1872
	3.33879	1.9436	2.50539	1.45298	10.9438	14.7395	32.5598	32.5344	39.6409	59.9589		0.456325	0.858647	1.73466	1.96529	5.40983	77.528	99.8775	118.917	97.4272	0.70405		0.21859	0.405359	0.240217	0.539073	6.9189	33.2581	31.5336	31.7823	22.4671	0.15697		0.587778	0.952222	0.755556	0.793333	1.14778	41.2967	44.8578	10.9856	2.53222	2.67051
	1.87349	1.43634	1.76131	1.92913	3.39775	2.7378	2.27232	0.300881	0.209891	0.174797		1.36843	1.05884	1.58601	1.65701	5.52135	31.1334	48.4431	13.0125	20.201	1.17068		0.343524	0.232038	-0.0817015	0.413155	0.720403	11.3379	2.84688	1.66554	13.4045	0.727367		0.730769	0.687179	0.747436	0.633333	0.751282	18.5077	21.9333	1.04103	0.555128	0.681953
5	1.53788	1.84709	1.54353	1.97784	2.47921	28.7888	81.9047	15.1971	1.74191	1.4576		0.725796	1.92927	1.34665	2.59678	1.9346	9.0855	13.4392	0.328184	0.776871	1.02751		0.298206	1.32129	4.05947	30.886	3.71139	0.612114	0.635674	0.793194	0.236169	-0.0973098		22.8751	2.19263	0.857313	0.925089	23.4804	12.7455	0.486326	0.662307	0.590963	0.406659
	1.74591	1.51071	1.74909	4.12535	38.375	81.2761	91.4922	73.1208	8.9595	1.27867		0.865044	2.4295	2.53634	2.48062	1.83622	48.4751	18.8621	0.630423	1.34196	2.49636		0.240497	1.92703	12.2693	71.2836	46.926	5.14006	0.624891	0.459129	0.255036	-0.0753074		34.4804	37.5672	22.2485	14.2235	32.0333	15.9049	0.91082	0.507729	0.549346	0.618312
	1.47792	1.56563	2.90158	27.3114	80.2281	84.6851	85.2629	90.7261	55.7464	2.86327		1.72611	2.91364	1.53688	16.4996	57.0502	84.8418	49.6063	3.9391	3.26819	2.51399		0.439147	1.01657	32.7675	62.6783	55.9909	44.6607	6.29492	0.481869	0.196354	-0.0411098		9.82521	52.0048	64.1094	62.8359	57.3817	54.7669	36.2604	17.8193	7.37574	1.3698
	1.54274	2.49725	19.3384	64.0248	64.8251	85.4682	84.8237	80.839	75.4043	10.13		3.45923	3.54013	1.13181	38.0869	80.0253	72.3962	76.2979	34.0889	3.5916	1.3368		0.802235	18.6109	61.7851	61.6361	59.7324	60.5092	49.9461	21.2855	1.78109	0.307509		12.9025	52.9405	64.8145	52.1748	51.2509	53.2735	52.6564	63.7075	68.6088	52.547
	2.06612	5.22518	60.8632	79.8935	88.5189	103.361	85.6853	67.7565	74.1737	25.1385		2.97807	2.57351	12.3705	79.7508	85.7177	86.202	76.5115	80.9975	74.6601	38.6215		27.4673	59.9545	58.3597	57.6679	65.9278	57.5646	54.7338	62.0935	51.6215	27.483		50.3199	63.1641	65.9287	49.302	54.7883	70.0107	53.8335	54.2628	70.1641	72.3068
	2.27637	21.3464	77.6798	76.3409	95.8619	100.516	89.3908	72.1057	68.2873	9.91961		7.13592	28.2417	79.2849	86.1493	81.6607	77.7844	75.5404	84.0855	69.4061	20.3702		16.6395	52.3341	58.0045	58.6505	79.7665	64.9051	56.1958	62.1063	49.0432	24.9284		34.8419	51.3829	61.3484	52.3769	53.736	65.547	50.3484	52.1914	66.6338	71.0262
	6.15366	52.5488	80.9363	71.1533	71.3916	68.4853	68.7462	69.8436	66.1694	3.73981		21.4687	15.7792	20.8743	41.5492	83.8402	78.7707	79.8174	52.4846	2.81817	1.04564		0.242927	22.5904	59.7112	58.6851	65.3032	58.6406	58.9334	21.627	0.722413	0.345341		10.4055	1.94055	25.4221	57.6683	50.3092	51.8086	50.5696	46.088	27.8811	8.78597
	38.9122	77.1821	54.548	75.1352	68.3978	65.9507	67.4862	78.487	39.4761	2.28218		1.31138	0.795787	1.3355	1.5001	8.08981	37.4577	35.0356	6.05808	1.7949	0.849574		0.227536	17.4118	60.4863	61.154	60.5141	61.1961	21.1111	0.481282	0.29418	0.418744		3.74673	0.552913	0.978597	21.5065	63.346	53.4209	13.5815	1.33413	0.816885	0.56956
	3.2382	19.3419	45.8912	80.6223	79.7756	76.2325	82.2784	77.4841	8.27325	1.74219		1.91631	1.13848	0.544803	1.31429	2.80597	4.02256	2.60621	3.4745	2.41908	0.599224		0.321936	24.4299	41.1788	52.9664	56.8395	45.2504	2.84719	0.277308	0.372361	0.145262		0.609988	0.605232	0.437574	6.28062	40.0595	15.2866	0.787158	0.473246	0.551724	0.454221
	2.67428	2.0871	2.66422	8.01663	23.2628	47.7732	74.0651	31.3995	3.16696	2.68657		1.12428	1.57353	3.22723	3.40675	7.47495	4.41652	1.98143	2.28292	1.08005	1.29828		5.01067	8.72716	-0.322965	1.39638	15.7003	18.0946	0.344613	0.382367	0.316721	0.0256192		0.474435	0.460166	0.62069	11.9655	5.83234	0.662307	0.778835	0.649227	0.529132	0.565993
6	1.91643	1.37523	1.97572	1.72141	25.7433	35.2759	1.88314	1.04645	0.71773	0.446499		3.02833	0.878845	0.651806	3.65644	5.93525	4.39197	2.2934	0.350925	1.81801	3.37206		0.334496	1.84124	17.5249	50.4994	17.5856	1.0569	1.03386	1.25703	0.367253	-0.136466		36.5785	25.4339	4.04132	0.584711	0.485537	0.768595	0.719008	0.708678	0.630165	0.990909
	1.42843	1.81374	1.59716	2.34062	54.0221	71.8585	50.566	21.5475	4.64738	4.7865		10.1838	7.64838	3.6475	0.826369	6.47505	2.45196	15.3379	2.4085	8.80604	5.13791		0.338595	9.28896	77.7751	95.5776	73.7956	9.53144	1.2761	0.7122	0.413116	-0.17333		23.0227	37.0269	61.6198	33.5475	12.3512	2.08884	0.719008	0.733471	5.12603	0.684091
	1.08546	1.06626	1.44486	29.4311	70.7069	72.1815	73.1349	76.5546	66.5104	19.411		0.684644	47.2867	74.8785	56.2843	80.3502	83.1344	85.215	60.3553	40.229	8.6923		1.16654	23.3196	84.4517	83.2176	76.1078	61.3092	17.5187	1.84241	0.319989	-0.0586002		19.3058	43.095	62.8058	48.6322	42.9876	40.0579	31.3182	20.4339	36.9814	3.24773
	0.779236	1.45056	20.2737	64.1247	65.0726	64.4666	61.799	66.5208	77.426	30.1379		12.5808	19.5489	116.324	111.823	88.3632	81.487	95.2698	82.5594	82.7965	52.4718		0.818643	49.4359	82.2332	74.7008	71.0297	75.0459	64.9817	43.357	2.87676	0.412961		4.14669	39.7459	48.9979	43.8079	43.4401	43.2335	46.3512	62.9194	59.1798	50.7091
	0.764685	11.634	58.9789	61.3751	70.72	78.772	71.7137	67.231	76.764	22.4141		29.1479	61.7063	99.0939	91.3263	74.8386	75.5254	83.3788	93.7821	109.812	80.715		0.940813	22.55	76.6194	62.8202	78.6326	78.4916	57.8604	66.5027	53.7555	3.34481		1.15702	19.3037	45.2045	42.4897	48.5124	52.5393	46.6095	61.593	41.2893	11.5705
	4.42484	52.8505	68.9495	63.8452	109.541	95.645	64.7304	63.5952	77.2683	26.0411		4.65191	23.0882	87.0224	83.3581	77.4658	85.2474	94.6866	91.7741	89.6076	31.2138		1.2125	21.7559	75.8361	67.1377	75.8013	76.8171	65.066	67.847	59.7765	2.08792		1.44628	11.3926	50.3905	43.1384	47.8719	69.1467	64.4339	31.6012	0.969008	0.606818
	12.0628	69.4261	71.2833	63.8647	79.8509	70.5186	60.2399	64.3785	78.1467	19.3654		0.482337	10.5326	47.7261	67.7368	82.3247	82.218	83.2626	96.4077	23.3723	0.590707		0.241523	6.02899	59.9497	66.1107	65.5771	71.7266	68.1117	66.3896	48.4455	1.31151		1.11777	14.593	53.9339	40.1798	61.4793	69.7066	58.7872	4.2438	0.547521	0.406818
	21.3799	76.0133	58.1099	66.713	63.3953	64.442	64.2048	72.1415	56.4745	8.72955		0.626462	10.186	4.87085	2.44426	58.0925	95.7955	104.087	73.8221	1.0543	0.6076		0.311131	0.507462	9.56891	73.216	70.7913	73.8126	66.2614	62.2222	43.8434	1.14424		0.919421	24.4236	57.3533	30.3058	32.7376	48.0248	50.5124	9.79132	2.52066	1.41818
	10.2442	54.7754	73.6603	79.47	72.6637	75.0639	76.1411	71.9443	17.3649	0.289952		2.48207	9.28676	0.407221	1.28041	3.50719	83.8779	61.991	18.5797	2.11222	0.148219		0.377956	0.455747	0.691297	40.4189	72.9694	63.664	57.7548	55.0277	42.5176	0.683087		1.41529	31.1467	17.845	8.32025	1.60331	2.04752	8.7562	36.8864	54.2562	21.6318
	3.88716	10.2009	18.9298	31.641	41.4435	49.21	44.2419	28.5382	2.39044	0.200758		0.781633	0.702434	0.980762	1.36714	7.74592	48.5011	2.92904	4.61544	1.20647	0.790887		0.571161	0.342691	-0.121199	2.59818	28.5945	15.1876	19.0116	36.079	30.9792	0.223193		8.09545	8.27045	11.0659	16.0205	4.07273	0.813636	0.613636	1.63636	4.36818	1.4425
7	0.397614	1.11528	3.5365	3.77383	49.1496	22.2567	0.730187	0.446349	0.429912	0.42856		0.685134	1.21954	1.18086	6.51154	47.3539	2.48011	0.884777	0.735984	0.848653	0.910632		0.372598	1.48217	0.551404	8.38097	42.837	2.55474	0.920632	4.99609	6.49938	-0.294277		0.75	0.881657	0.939349	1.13905	3.20266	3.74704	1.56509	1.26331	2.31509	20.98
	0.362225	4.82252	47.5515	96.858	118.85	95.2229	6.04257	1.32322	3.15063	13.9932		0.809714	1.60048	1.59408	53.1712	86.757	17.039	0.682099	0.805049	1.1922	1.7666		4.21432	5.53657	1.1991	14.829	95.7717	60.7203	30.7138	59.8943	18.4508	-0.381818		11.9157	7.71598	2.3003	8.26331	35.2515	52.7589	43.7485	51.716	59.9512	65.0985
	0.813964	1.82636	69.2882	132.981	149.795	151.555	127.747	99.9039	98.0022	58.9316		1.3919	1.95011	26.5475	90.2024	70.2681	51.029	2.86351	1.12368	1.49203	1.71067		3.08258	19.463	20.6467	43.3393	89.1303	88.9255	74.6611	75.8797	13.5877	-0.243522		10.7382	51.6672	55.4157	61.2825	54.5666	51.0059	58.0873	72.1139	69.7278	55.8892
	1.80323	6.51047	93.9036	130.401	143.189	137.055	126.503	145.193	143.805	82.6444		13.5165	40.0398	96.2756	73.5496	65.2465	69.1906	51.8025	7.94124	2.07715	1.79016		0.513899	2.82902	54.2907	84.8448	78.1903	97.183	88.7193	87.3923	37.5742	2.13034		0.970414	9.34467	66.8713	57.5754	50.8506	54.8018	54.4334	72.1509	72.2367	19.7831
	1.52284	29.558	126.423	127.803	142.347	149.19	130.218	131.883	131.706	34.7116		1.99582	47.5471	72.9819	59.9306	54.0625	63.6826	62.5483	52.1062	19.4412	35.9129		0.695043	4.20549	49.5401	76.5489	72.0145	84.3313	72.7789	83.0287	68.3132	13.1417		1.08876	1.66124	42.8343	55.1686	56.2825	71.6553	55.9127	72.429	52.534	1.74154
	0.970791	6.64566	122.79	130.291	126.341	128.745	129.321	130.03	71.1545	20.0129		5.26928	17.4744	63.0336	56.6954	57.641	80.2578	62.7642	43.7007	2.47736	0.535567		1.54819	12.886	43.4177	78.6614	69.6383	71.3945	73.1518	80.9666	46.0413	19.6311		0.964497	1.24408	23.6109	60.358	55.0192	64.5074	63.5074	71.5636	24.1598	1.06
	0.794761	1.07754	102.122	126.591	121.452	126.239	124.012	66.2061	24.3774	21.3442		1.61936	1.21799	11.5974	37.4061	62.6446	70.7791	53.9559	40.8501	1.44448	0.382951		0.315957	1.28676	21.0073	81.4161	74.1232	70.6409	76.308	36.9255	1.11008	0.382564		0.846154	1.04882	16.253	70.3698	62.5828	63.8254	69.9586	68.9172	8.98225	1.16
	0.548807	0.844071	64.945	155.297	139.363	142.107	94.6546	25.1257	21.2654	21.639		0.486781	0.256546	0.452966	1.1768	14.3898	44.85	72.6462	78.4038	6.47866	0.267105		0.226945	0.387158	7.14233	64.5504	87.6349	87.0709	76.3492	13.0958	0.558634	0.410434		0.872781	1.02219	19.5621	65.75	47.5503	30.2855	42.7678	65.5932	14.7766	1.06615
	0.428413	0.510874	40.858	142.107	153.067	145.082	45.7229	30.2882	21.3469	21.9359		0.709102	0.841266	0.55351	0.936128	1.63847	3.26317	34.9741	69.9198	28.7288	0.246533		0.302	0.342518	0.529815	30.2469	84.6428	54.6389	51.9077	5.2622	0.354174	0.128369		0.942308	2.73521	49.2648	34.2337	1.5355	1.21006	1.55473	41.9305	33.1346	1.05692
	0.444025	0.793167	38.158	54.2345	73.6183	87.0069	37.0468	37.1288	27.8727	23.5003		0.576178	0.568655	0.859752	0.832155	1.69636	0.523806	0.615382	13.8139	59.2511	0.673376		0.33554	0.281245	-0.0921417	17.777	70.5718	20.3987	29.1049	5.86987	0.482551	0.0434665		1.51846	26.0277	53.6615	10.8538	0.809231	0.876923	1.82154	11.9154	32.3154	1.2352
8	1.62023	1.74077	1.28308	1.42505	1.48807	1.302	8.1793	79.9969	23.1497	1.17591		0.263394	0.405025	0.426255	0.970797	0.73451	1.01664	1.89503	0.318931	0.424862	2.94793		0.600902	1.36613	0.443658	0.538037	0.475878	12.0257	39.5678	1.1091	0.277499	-0.110752		16.4931	1.47049	0.0954861	0.109375	0.246528	0.135417	0.121528	0.0989583	0.157986	0.0694444
	1.29346	1.5555	1.58887	1.72601	1.3617	5.95523	57.3192	100.061	10.7212	1.51536		0.262251	0.450609	0.689338	3.50062	4.48385	1.1366	11.4912	1.36174	0.488553	0.981508		4.31621	2.35784	0.866798	0.788671	2.55076	65.2608	17.5364	0.788561	0.279811	-0.107046		17.7847	27.2639	0.449653	0.168403	0.166667	0.112847	0.15625	0.137153	0.145833	0.387153
	1.60453	1.4874	1.64825	1.55262	10.4514	88.9823	71.3991	69.594	5.45264	1.6948		0.764527	0.609449	1.16612	5.85807	25.0098	1.22266	12.9153	2.23915	1.36313	10.6154		2.6445	1.57577	2.36837	9.59193	60.0778	85.7792	13.6961	0.571149	0.285011	-0.0321624		0.164931	11.8854	38.4514	21.7917	15.9774	10.6024	14.4479	28.0885	40.9601	61.2708
	1.84819	5.17424	3.0765	9.29543	73.8439	87.3886	89.2783	111.397	7.01068	1.48824		1.85593	0.964625	4.3769	30.3978	91.4628	79.0117	78.2807	59.6249	31.1757	38.8729		0.516027	2.3412	12.7385	80.6822	85.6503	81.9192	12.6941	0.56993	0.381661	0.208201		0.152778	12.4792	71.7517	63.4983	52.3733	50.901	50.3316	62.3594	71.9896	33.4236
	37.661	31.2893	15.9129	64.6065	87.3941	88.6787	89.5174	90.9047	26.4391	1.73512		16.7233	6.16037	7.54108	60.5712	96.0583	114.123	142.431	124.421	100.672	73.4332		1.39421	2.01895	56.86	76.7307	77.9688	78.3401	28.2503	0.623491	0.425802	0.385429		6.81771	50.0799	70.8003	51.4705	54.0226	56.8247	53.3038	50.8906	43.8264	0.576389
	58.378	26.0742	87.4272	89.6393	88.2516	128.814	122.993	84.1832	77.9977	8.0247		12.5799	62.5575	99.6295	94.206	105.292	95.1277	102.117	99.5765	29.5183	22.2772		0.920325	11.5974	79.3139	82.0972	91.3176	80.8622	68.872	6.22	0.384377	0.425501		40.1111	57.158	71.7708	56.7517	55.9583	68.2031	52.0417	50.8438	15.125	0.149306
	36.745	58.7119	88.8427	88.6283	93.8884	112.291	101.716	90.321	113.732	63.8195		20.3142	59.6788	89.1828	88.1408	109.493	106.27	94.788	12.746	0.619678	0.566186		0.240898	39.1304	81.8843	74.7052	80.8136	77.8366	92.4911	58.6635	3.86399	0.928867		0.307292	0.347222	2.82639	20.1823	40.1128	59.0885	58.4444	65.3819	5.29514	0.0902778
	63.1829	96.7122	107.821	104.375	90.4687	86.0894	96.2174	95.2615	91.2332	88.7618		15.6257	18.6279	19.9709	26.2526	53.6687	76.5733	67.4137	1.36161	0.752919	1.06944		0.866409	49.0382	88.0163	75.9431	52.4031	35.9094	16.54	11.6458	18.9362	16.3321		0.0798611	0.131944	0.123264	0.152778	0.274306	13.0139	54.4844	38.0208	3.48611	0.119792
	15.1584	5.24871	4.78639	9.91455	71.1673	96.7301	106.724	96.3729	74.2171	21.7717		13.7077	14.8105	3.26794	21.2505	12.0463	3.28732	22.639	4.16055	2.39104	2.04571		9.29479	67.2946	33.9173	6.74465	1.45637	0.42632	0.300635	0.277308	0.323543	1.19141		0.0590278	0.0954861	0.09375	0.0798611	0.100694	0.0677083	14.5243	67.691	1.36458	0.0590278
	3.05412	2.68212	3.44592	2.45315	28.2108	85.1353	51.042	43.2457	46.1487	63.3885		64.0646	34.9739	38.3253	80.5503	31.3161	3.96606	3.54993	8.31807	3.79215	7.83907		32.2219	19.2589	-0.202283	0.279907	0.391653	0.181932	0.414258	0.546364	0.237381	0.035344		0.116319	0.154514	0.111111	0.102431	0.0850694	0.0954861	0.175347	21.9531	4.80556	0.0607639
9	2.54555	2.54663	1.97495	2.70625	39.7665	43.7422	5.85822	1.45673	1.04669	0.644041		10.2805	23.0167	20.2184	36.6345	21.5505	3.43082	8.37693	1.61406	0.578364	0.834953		0.447744	1.17758	0.559867	0.530523	0.715629	2.97069	28.1763	2.70201	0.488913	-0.0971511		0.525463	2.29475	1.31019	0.498457	1.42052	8.50926	0.588735	0.401235	0.518519	0.707562
	1.92475	2.34333	2.11223	9.85786	64.4883	76.6925	65.6671	37.6512	15.7444	7.69531		0.232551	30.9643	88.7921	109.225	94.4178	73.1111	49.7584	6.19625	1.29991	1.42802		3.3453	23.5103	1.62516	1.90813	17.7634	54.2728	61.0659	3.60703	0.512125	-0.134131		0.391204	1.17052	13.0756	13.9552	12.581	19.2693	0.64429	0.73534	11.1636	4.68673
	1.3494	1.42144	2.20812	48.4711	71.3101	71.1321	70.1872	81.4753	75.738	27.4578		0.416458	44.2578	50.0076	72.938	98.3946	89.8626	93.2347	60.5383	13.3124	2.14938		26.6487	73.1483	61.7508	72.5726	80.8508	84.3177	78.378	19.95	0.400932	-0.0493417		5.17284	0.71142	0.530864	19.4259	56.135	50.4576	22.9452	33.0401	48.9969	8.73071
	1.05648	4.14618	39.1722	62.9851	68.1493	65.976	65.0305	66.1354	79.3629	36.2529		5.24517	74.3708	93.1332	89.6037	82.9897	84.7765	91.0559	90.5493	86.7079	61.7085		1.93114	43.4253	80.7896	83.7617	84.744	86.7163	85.398	71.5805	11.0754	0.681915		16.5571	42.5378	43.4877	56.5818	61.9622	62.5008	67.0409	65.2631	48.0417	1.25
	1.49124	29.7444	62.2588	63.0102	75.2847	79.6985	72.1692	65.9392	75.7234	29.4007		0.343244	35.6785	105.332	82.4838	109.232	86.3234	80.1094	95.3502	41.8451	29.8143		1.012	13.0299	55.9924	76.9962	79.8975	81.6404	80.0925	85.3231	74.7679	37.3962		52.7045	61.5077	63.6698	58.2045	56.7531	58.2955	56.9954	66.1397	58.848	11.2917
	14.8131	67.1085	66.4263	67.8913	115.658	90.097	65.9641	65.0765	77.3354	33.0034		0.396503	8.31111	88.5059	88.4941	99.9145	80.9726	80.9436	48.8154	0.106712	1.63221		0.922673	0.927802	8.13964	66.4427	79.301	78.556	82.8225	85.6322	77.6484	27.239		44.1875	54.7832	61.8318	57.6019	65.3534	66.6705	61.8187	68.7415	60.7971	5.89969
	28.7975	77.0286	70.0427	68.3828	86.2936	70.044	61.3192	65.1608	76.9781	26.4375		0.55344	0.213534	38.0458	86.9525	93.0581	83.4024	81.5385	27.5412	1.55807	1.3129		0.214097	0.693866	1.25395	15.304	62.6978	85.7154	84.6863	74.6266	26.3329	0.771514		7.29784	1.70216	10.4182	49.6304	59.8426	62.4035	67.9336	71.8673	63.0833	13.9475
	42.0261	71.4859	61.5585	65.9958	67.0866	67.032	63.5911	71.8879	63.9462	12.968		0.766054	0.729347	6.76574	59.4308	110.166	58.9227	46.1166	64.4404	2.23057	1.01928		0.274169	0.432743	0.666518	0.871767	5.89134	40.7076	72.6359	55.3861	5.17118	0.499134		0.486111	0.316358	0.382716	17.0934	64.0648	62.5509	65.6952	45.7585	50.1535	35.6721
	24.8432	65.2241	75.6887	79.6887	70.8884	73.3689	75.8891	75.6642	28.4321	0.770188		1.49225	1.53902	0.92148	27.2369	99.7786	88.5502	56.4998	59.4565	7.01255	0.547569		0.393066	0.520195	0.399769	0.524257	0.563496	0.759175	19.5686	42.7292	1.84841	0.183608		0.501543	0.590278	4.31019	28.1466	9.54784	6.10185	10.6242	5.46836	11.8843	10.4977
	7.69622	20.2569	29.2961	48.1491	52.6535	61.508	57.6804	41.9777	4.60529	0.333867		1.21878	1.52035	2.49156	5.41408	44.9912	83.6604	27.6153	7.13379	2.77149	1.393		0.517222	0.391748	-0.0773176	0.629319	0.482781	0.333268	0.60485	21.5589	3.39809	0.0542783		0.411265	0.341821	0.625	9.00772	0.527778	0.354167	0.429784	0.407407	0.323302	0.493827
10	3.80177	3.41328	3.49358	62.1632	96.9911	36.0595	4.218	3.11864	3.28669	65.4784		0.311092	0.644533	0.560949	0.930593	32.4284	77.8708	1.9935	0.370691	0.32498	0.299849		0.230721	1.24748	0.514381	0.504743	0.441319	0.731272	1.38829	0.678995	0.264363	-0.0915241		0.374654	0.504848	1.77216	36.2175	8.21607	0.380886	0.780471	0.26108	0.351801	0.821372
	3.66734	3.83382	3.28666	43.1179	108.924	105.039	38.2616	5.87252	3.30178	6.2744		0.593344	4.89877	36.7752	96.2884	130.833	124.382	52.2975	1.33647	0.444862	0.608514		0.300218	2.78931	2.18502	1.23259	2.08682	25.666	42.3185	1.18969	0.208835	-0.118836		0.563019	0.349723	0.334488	12.9612	58.0139	35.777	11.5734	0.310249	0.433518	1.11802
	3.95539	3.55784	2.89498	39.5984	105.986	105.278	100.971	42.8252	3.43973	2.82243		1.00499	92.6924	139.362	109.385	92.5914	85.62	104.649	69.8174	34.2955	9.43851		0.458869	5.35216	45.7293	47.7811	60.0275	76.7263	82.2558	37.5463	0.688849	-0.0450969		0.322022	0.328947	0.328255	1.3338	58.1343	59.3809	47.7618	1.07479	0.222992	0.201754
	3.59699	3.45246	2.85802	35.9161	99.6816	101.361	101.039	71.0579	3.68228	2.73754		9.7984	134.207	120.003	97.1261	87.9646	95.9316	95.889	109.458	86.5155	22.1105		0.460639	10.214	86.7737	78.2439	75.7831	78.1623	78.7927	85.3978	48.8945	19.0503		0.3241	0.636427	0.549861	0.563019	39.0042	44.4107	45.9398	16.1607	0.23892	0.204147
	3.48725	3.56991	3.14492	35.157	101.63	105.186	112.106	61.6472	7.77594	2.82263		9.09072	107.082	100.829	101.506	93.3046	92.1202	88.9483	111.014	90.7327	18.4085		2.02379	54.3336	89.6169	79.2378	101.99	81.6179	71.508	74.7622	19.3057	2.02073		0.231994	0.34903	0.33241	0.384349	26.7479	43.4446	44.3864	29.7355	0.222299	0.180223
	4.04126	8.29328	12.4402	79.5842	107.889	111.232	101.851	65.8459	14.944	3.26442		0.845339	42.6241	84.5844	92.5321	100.251	89.4371	87.9512	106.944	89.2002	29.4642		55.959	97.1393	73.5996	79.1267	90.4264	78.0655	53.0477	6.50741	0.394963	0.370865		0.664127	0.325485	0.254848	0.288089	6.67867	50.063	48.2535	50.6302	13.1544	0.305423
	3.56672	4.49177	28.0786	84.9347	112.163	116.875	107.234	30.7734	10.8935	3.05039		0.309101	17.4369	65.716	83.1138	91.7013	88.3695	89.4546	121.723	80.0136	16.9767		0.614526	4.0502	42.8011	86.0791	87.234	67.4089	5.73357	0.321413	0.313649	1.08995		0.238227	0.251385	0.240997	0.25831	0.323407	39.7271	64.5028	61.9882	16.1219	0.188995
	3.90485	3.89	4.52098	50.088	83.2517	111.07	99.2357	13.0237	2.72886	11.3771		0.269764	2.16363	58.9147	66.7122	88.8454	86.2462	105.097	152.422	79.9648	0.650368		0.22395	0.284307	0.957468	36.5016	82.7502	14.9104	0.367042	0.278001	0.265192	0.358038		0.574792	0.455679	0.225069	0.191828	0.213296	8.55263	69.045	38.1406	0.211219	0.1874
	3.43237	3.47763	7.09639	6.78697	22.1814	86.6174	80.8513	9.57408	2.42084	2.16357		0.367673	0.581481	45.5146	95.8484	127.17	112.015	98.7197	95.7306	34.594	0.312495		0.276583	0.268179	0.366998	6.49136	41.4827	1.21854	0.248193	0.225848	0.291848	0.103823		0.161357	0.209834	0.16205	0.264543	0.194598	0.312327	55.8899	39.1537	0.141274	0.125199
	2.91581	2.80345	2.53604	2.34777	10.8915	29.1963	50.1761	23.4421	2.24384	2.03258		0.492624	0.630978	82.2723	82.9476	74.9187	30.7185	32.056	65.5496	13.966	0.663543		0.264107	0.217008	-0.0671455	5.62313	8.59031	0.270087	0.169568	0.212685	0.282922	0.0276289		0.167464	0.110845	0.173844	0.188995	0.271132	0.225678	40.3979	34.0997	7.70335	0.131313
11	15.4202	70.4349	29.7969	3.81449	4.12895	4.59883	6.05352	4.13459	2.86	2.38253		2.07091	3.33203	3.36592	53.1315	88.785	28.2669	6.65195	14.383	5.20612	2.28503		1.32717	5.4599	2.05261	2.17558	2.75001	2.60693	2.68913	3.25596	1.21328	-0.523159		1.73443	1.7301	8.23097	82.513	62.2111	4.73183	1.60381	1.58478	1.41349	1.49314
	3.64734	36.1477	68.0843	18.0916	3.8112	3.23158	3.09345	4.20673	3.25757	2.69508		1.80858	3.57997	5.42451	86.6815	142.149	74.0774	5.99186	3.60465	3.28396	3.82608		1.46215	12.6232	8.56911	13.4656	38.3932	8.0718	2.49155	2.79727	1.41704	-0.566631		7.38927	26.1401	67.7353	96.2924	91.622	79.4135	48.4585	6.52595	1.59429	1.57549
	3.22127	5.02386	63.9552	71.7632	15.921	3.02351	2.75599	3.46003	6.91308	4.28046		3.0253	5.28296	6.73304	84.3945	120.337	89.9374	6.77701	5.00164	4.52666	4.55219		2.15558	25.914	87.9059	98.5558	91.5231	42.0377	2.5735	2.26883	1.18035	-0.189293		2.64446	53.3218	90.9801	84.0147	69.5761	74.5891	77.1514	2.02249	1.45761	1.2902
	3.55315	3.85519	33.4812	73.1756	64.8544	22.2867	3.34293	2.79022	4.28429	3.89863		5.66436	5.95188	7.45765	84.4414	113.524	115.397	38.3453	5.29073	5.42895	4.75681		46.711	113.058	91.3711	80.42	83.2488	86.0393	27.8769	3.63954	2.13737	1.23703		2.28547	10.0043	83.4403	71.9663	70.0536	75.3599	59.9412	1.77076	1.34429	1.50784
	3.73551	3.41085	15.1186	70.4341	78.0823	74.7594	55.96	6.00907	3.30375	3.1534		4.67064	5.49386	6.51422	102.96	135.018	158.051	95.4322	7.32685	4.61122	4.96332		105.425	113.592	77.718	75.3519	96.2799	117.018	82.8678	22.6047	3.0053	2.18672		1.60467	1.47318	47.5	77.513	84.6592	93.4965	70.4836	4.65052	1.34343	1.47843
	2.70779	3.34929	18.0726	78.8197	101.575	84.9845	68.5188	4.02401	4.14458	3.46271		3.48857	3.9096	9.19569	111.032	112.526	108.206	88.0817	5.83364	3.45426	3.74835		27.7121	82.4153	86.3797	80.1616	96.0324	102.013	88.1665	103.415	24.657	2.69674		1.43772	1.65917	33.4273	78.4749	74.5164	86.5545	75.5268	19.5285	1.44291	1.35294
	2.75308	2.855	7.23813	68.4455	66.6927	73.2517	80.0652	28.6882	3.69995	2.30809		3.39966	3.41403	27.7416	76.692	118.403	111.735	80.2728	5.50635	3.80839	3.36148		0.942379	5.22626	54.8515	98.7616	95.6192	99.0396	106.011	107.175	92.8957	60.6704		1.55017	1.49135	11.2016	78.6384	78.8036	71.0856	69.1341	56.0381	1.75865	1.35196
	2.71625	3.4163	10.7825	65.8964	71.4953	75.874	87.7262	71.9505	3.50297	2.04479		2.63405	12.3953	9.65336	7.01143	104.958	130.059	83.9483	6.23394	3.99224	1.99553		1.15248	1.73125	4.61954	36.7148	58.6177	71.6078	60.6985	32.4288	22.3505	14.9129		1.46021	1.3936	2.64965	44.2145	91.3806	88.8391	87.5147	94.5095	35.4291	1.77451
	2.20982	2.88951	2.72176	16.0768	51.569	37.1214	54.3015	88.7842	14.9195	2.07784		3.95025	5.95792	3.54882	4.99183	35.124	117.858	49.1339	4.85547	6.86406	1.82673		1.58291	1.87549	1.61139	2.27188	2.81435	2.55774	2.05953	1.6607	1.79188	0.824407		1.51557	1.45502	1.56834	3.87111	45.9619	95.3728	97.0043	101.478	85.1375	6.2
	4.11622	2.94313	2.47313	2.19433	2.81301	2.77024	2.82384	12.651	36.2438	2.85136		4.3151	3.68512	6.10833	5.66199	10.0171	122.234	67.0954	4.09924	4.78762	5.34531		1.7193	1.68033	-0.443125	1.95452	2.29727	1.76397	1.21105	1.56514	1.68273	0.212389		1.37647	1.35196	1.52255	1.28725	3.16078	63.25	42.8353	27.6471	44.5059	35.4811
12	3.7264	27.3702	29.2302	3.93039	2.61389	3.29687	4.77509	4.59998	3.22519	3.54143		4.86716	13.4837	2.59371	33.6113	53.3054	52.2343	4.76198	3.01239	23.246	33.8051		0.918156	5.50821	14.0709	1.82878	1.63385	1.87446	1.79361	2.49049	0.78783	-0.328949		10.9027	30.7787	6.00367	2.77961	2.24151	1.86134	2.15243	2.18365	1.88338	2.28318
	3.71696	15.9313	64.0634	49.2962	29.0637	35.6903	20.8854	9.78871	4.17111	3.14502		1.22477	13.252	73.0607	91.2911	14.0036	34.3481	69.3152	67.9048	64.5822	10.6233		1.21853	10.7157	63.0426	4.71298	1.94403	1.74946	1.9001	3.47014	1.17136	-0.368017		2.36823	29.3811	98.0762	80.9467	14.775	2.54729	2.41139	2.00275	1.98072	1.90596
	4.24699	7.25751	68.0458	64.6528	73.9991	69.2503	55.6319	42.7545	13.8965	3.89108		1.65684	3.06956	79.0877	121.256	96.1811	97.4236	109.277	120.045	51.39	2.9231		1.47346	2.96507	72.9955	76.5175	9.89001	2.13646	5.94725	11.5328	2.75907	-0.165164		2.49862	9.31956	90.1928	132.759	110.917	29.9963	3.07163	2.04408	2.36823	1.97074
	3.56444	13.2674	70.1863	66.8647	66.076	65.8737	68.2348	69.267	14.6452	3.80158		3.42198	3.60589	21.3694	110.627	88.1846	92.2757	96.9239	109.886	60.7732	2.94949		4.50407	30.1593	109.018	114.866	91.8833	30.5104	21.8233	37.995	39.033	4.74713		2.53994	2.573	31.6667	115.456	115.652	108.938	73.8476	43.2553	45.4637	17.7753
	4.19433	36.025	70.5125	67.4408	75.0568	82.4135	69.1254	66.6246	13.5555	3.80244		2.78787	2.83464	4.42706	83.3509	96.8696	120.088	96.9845	107.512	111.255	44.6166		23.9493	60.2935	119.901	106.068	99.338	94.2612	69.0217	86.4343	115.93	61.608		2.15794	2.0854	4.13499	92.7163	112.713	118.038	109.125	126.372	106.399	89.9864
	17.1435	65.5675	72.3595	69.6267	93.0096	101.771	80.2174	71.3096	54.5168	7.77524		1.83076	1.98217	2.82763	71.8703	95.0738	109.015	94.7202	88.4585	24.2663	4.53945		2.71374	2.92527	29.6081	95.8035	96.0589	96.7251	94.5828	106.07	128.652	58.7537		2.28742	2.23324	2.54821	57.674	121.9	114.318	117.995	100.827	36.6685	5.26437
	36.6541	34.8673	52.4273	70.7116	75.5007	75.1992	71.655	74.3787	78.2384	62.8809		1.83437	1.48838	3.81662	88.6714	103.742	94.2961	87.3677	13.6293	1.91346	1.58445		0.640995	1.97397	2.36106	23.9775	95.1771	102.858	105.792	102.471	53.6482	4.4267		2.21028	2.03122	2.17723	16.9954	136.978	119.979	48.8182	4.30028	2.69054	2.14525
	3.44471	3.52721	4.32617	20.4255	69.8183	70.6469	72.8321	75.0132	80.2389	71.2139		1.326	1.7441	27.993	86.3749	91.8752	109.526	43.4118	2.96775	2.2255	1.03455		0.776417	1.19428	1.84634	1.89967	17.0444	89.0844	99.3853	58.9924	3.21034	1.72338		2.25344	2.25987	2.04683	4.05785	101.051	53.1001	3.32874	2.36364	2.16437	1.9488
	3.38212	4.05194	3.99885	4.44389	52.5905	70.3117	34.7088	7.29114	6.56153	14.2752		1.87038	13.7246	49.0936	36.6832	28.3506	77.2996	11.8653	2.20802	2.99356	0.847667		0.967924	1.42445	1.09146	1.51139	1.6137	10.1813	66.0051	21.7198	1.32661	0.557035		2.73554	2.63177	2.33058	18.3719	79.3434	49.4628	2.9798	2.15886	1.94307	2.05225
	3.36142	4.50862	3.3135	3.29015	17.724	25.2602	4.97794	3.78782	2.88969	2.48937		9.88583	32.3512	14.0925	2.41192	4.4368	11.4427	15.6543	2.05924	2.39953	2.64661		1.02276	0.956595	-0.288841	1.28394	1.70973	0.965098	14.6693	9.17829	1.11286	0.129525		6.58098	18.8224	46.5287	17.5131	35.4807	44.3197	4.41379	2.01149	1.87461	1.86088
13	13.6405	13.0003	10.2568	11.6801	32.3239	24.0576	51.6038	21.634	3.85048	3.41526		3.63275	2.38742	2.03011	4.50622	3.2951	4.24352	15.3793	7.58229	1.48568	1.94001		2.08789	4.93881	1.79244	3.13862	74.5744	8.75671	1.73011	2.51016	0.888253	-0.345129		2.21375	2.09813	2.15625	2.17437	2.185	6.17312	2.32687	2.07875	2.20125	2.27569
	8.7224	12.7538	10.4397	16.8583	50.5461	68.059	68.3092	34.6258	4.94273	2.73739		12.8088	7.03675	4.10743	4.9775	4.94702	8.55442	52.8737	19.7071	2.64379	3.06574		1.46095	9.95882	3.01737	3.19101	111.354	69.8939	3.15371	1.83386	0.983154	-0.376908		3.49688	4.66688	2.33375	2.02813	2.2025	52.8038	2.65625	2.535	2.1	1.99375
	9.53965	29.6484	41.1374	51.016	28.5499	72.6778	71.2708	11.4508	4.05249	3.82473		11.5818	68.657	57.5802	28.3975	30.2459	47.9357	84.3741	42.178	4.21348	3.59203		1.52791	2.75532	2.51119	2.51435	93.794	130.278	51.063	3.64348	0.873347	-0.140703		8.53	49.7656	41.5094	32.48	56.6675	80.4475	32.0981	13.5463	2.10438	2.05
	5.09198	23.3877	65.7554	74.3349	85.6968	82.273	73.551	11.5589	5.73188	4.67158		6.51044	62.7936	77.0905	93.6863	79.2625	80.3172	78.0014	62.1952	5.76481	3.79723		2.13748	2.46649	2.07243	3.40822	106.231	135.966	117.507	92.8626	39.6764	11.182		44.1881	91.7275	108.107	87.8912	86.0256	85.995	90.2481	74.3506	23.4575	17.625
	5.86081	14.2993	69.2666	76.6594	99.6062	85.5624	68.1718	41.0119	8.47099	4.37363		5.90542	59.536	72.312	73.969	83.8841	83.0944	76.3891	81.1396	20.9397	4.75391		2.75158	2.34382	2.11942	22.0231	118.218	159.781	124.904	112.988	118.887	117.88		58.0662	105.674	98.1813	86.2419	98.2738	108.589	85.8937	112.308	110.072	72.2993
	10.0336	34.1394	71.2887	65.8397	65.2223	65.9938	66.7761	62.7342	10.2093	4.95315		17.2454	63.3477	66.8551	67.0391	87.7524	102.672	84.6067	79.8041	55.0459	6.04796		2.76878	2.2926	3.3563	97.3808	116.642	123.308	117.658	112.437	118.206	115.4		9.11	47.1844	104.679	83.9694	82.5756	81.6213	84.1544	115.119	105.646	39.2917
	5.48777	14.425	65.5408	66.0724	71.6905	68.7176	66.439	74.3752	23.1824	4.56898		32.5642	51.6496	66.5777	75.801	91.4812	95.0057	83.0326	84.4862	60.9431	34.1222		0.699373	3.26871	65.2692	136.792	116.533	113.721	113.812	107.924	105.7	16.6693		2.08438	2.16688	50.1037	67.9781	58.7706	69.065	102.384	68.5062	4.14562	3.89444
	6.23345	9.84335	49.7667	73.9775	76.3858	66.6414	68.8163	80.3351	39.1828	7.18834		4.37925	16.8736	36.603	56.7682	92.6068	73.8303	73.0765	100.46	83.9957	40.1787		4.6822	22.2596	41.0024	27.5834	39.3641	78.6352	103.278	96.6466	70.1468	1.82991		2.02875	2.01	7.25125	2.10625	2.09563	2.2125	14.5369	45.3787	2.75625	1.82292
	6.43482	7.99517	25.5659	49.6275	78.7511	61.2427	80.2283	32.0562	9.07101	9.49189		2.77094	3.70217	2.9684	5.50462	28.4624	57.8836	67.0669	104.919	96.5091	25.1228		12.0033	2.82846	1.21314	1.5348	1.65519	2.24327	24.4394	90.1676	36.416	1.44653		2.04625	2.01437	2.66125	1.8275	1.79313	1.87312	1.91437	6.42812	2.17563	2.47639
	6.04021	5.56173	11.1929	6.34798	31.642	19.239	41.6469	8.24665	3.52065	2.45593		3.26378	2.16638	3.83156	3.61148	6.66448	6.28727	8.95741	25.8896	48.6515	56.6417		1.21013	1.01077	-0.286823	1.37217	1.68338	0.933761	0.946953	29.6916	26.2462	0.184491		1.97917	1.99931	2.10486	1.63194	1.86667	1.72917	1.91806	3.05069	1.88681	1.93519
14	2.0137	2.21356	2.15438	16.1876	83.7112	51.2323	91.0494	3.17063	1.91285	2.04973		1.41111	3.37597	2.43572	3.97461	2.79097	4.04146	3.5552	1.51468	2.2002	1.53895		1.47706	6.20986	3.01175	4.85199	4.95468	2.73876	2.40704	3.01659	1.54092	-0.489044		1.52667	1.45222	2.28667	120.481	130.641	150.091	36.5656	2.17	1.56	1.42469
	2.26826	2.79471	2.01922	13.9002	123.276	131.991	111.007	4.52896	1.98215	1.86421		3.16448	8.26454	5.69993	4.50437	3.82868	4.37444	4.20626	2.42283	7.52004	3.16885		3.09094	17.9885	20.2127	38.7127	40.8893	28.1815	31.4703	42.3125	5.67472	-0.493313		1.48444	1.56333	6.33778	127.611	131.027	123.471	116.804	30.5111	2.32111	1.75926
	2.38112	24.6827	32.6472	73.5343	124.189	123.27	115.28	4.88289	2.03492	1.68734		9.06721	12.0813	12.5927	7.2623	10.2306	34.3112	24.4785	25.5733	30.3779	6.36564		22.3161	76.9846	74.4596	83.4298	73.6896	75.3646	76.3898	87.0217	12.8181	-0.1752		1.32222	1.45556	2.16333	78.1733	101.834	101.468	104.234	108.483	47.9978	3.37901
	2.2081	18.2028	108.091	114.821	105.454	110.806	114.894	32.6312	2.12128	1.72384		10.8911	12.3551	18.9059	32.1594	52.0636	59.5091	69.5994	77.3236	74.154	56.5787		3.13827	40.5262	89.8757	86.0444	71.5214	68.2438	70.928	74.737	30.8902	1.26525		1.48111	1.47333	2.96	81.7233	97.8278	118.708	116.582	109.243	139.388	54.021
	1.83106	2.14811	85.026	106.939	128.027	141.821	119.462	97.3896	10.3445	2.00432		47.4639	69.7244	71.7499	65.697	72.7727	69.0849	66.5712	77.4256	77.0426	56.3813		2.59448	3.8149	13.2153	56.134	68.904	69.2886	65.3883	77.4495	60.0626	2.57124		1.38889	3.76667	33.6911	100.64	98.5644	109.856	128.846	111.592	127.21	53.8926
	1.89535	2.23969	58.3284	112.119	140.374	167.453	120.478	123.924	115.472	42.4995		28.4934	43.6487	64.0922	57.5493	70.4537	79.8451	69.6361	79.0607	44.6883	6.62418		4.3007	2.82216	2.52992	5.42657	38.6323	69.5615	72.1247	87.9192	105.302	11.2215		1.64556	1.57889	2.03556	49.6311	101.509	104.892	106.354	118.086	22.2944	1.66543
	1.78708	4.72807	90.6182	114.266	114.443	119.73	119.938	126.723	131.589	101.875		2.80757	3.11188	19.6305	31.0103	39.5219	63.5254	74.5918	70.34	7.15141	4.3191		0.851324	3.18333	2.28805	2.23068	3.00558	30.9212	81.7094	91.5255	82.8244	45.6145		7.09111	3.75556	1.53222	31.5011	113.42	98.95	110.768	49.1867	1.66889	1.31975
	1.87437	3.11006	43.3169	129.785	129.511	84.5528	41.9801	16.6857	18.6104	3.64243		2.42877	1.7361	2.43488	2.43326	3.76828	20.4597	77.8706	35.787	5.61621	2.24407		1.08526	1.70747	2.39781	2.12779	2.23094	2.51875	18.6914	43.5552	53.3313	63.2675		1.30667	1.72	1.40556	22.8278	137.223	145.877	101.952	2.52333	1.42111	1.22222
	1.65903	1.61663	51.1034	117.772	36.8617	2.50811	1.80117	1.79594	1.71078	1.37596		3.20548	4.34663	2.26428	3.63032	4.14924	5.19337	45.242	11.1404	8.96966	3.10725		1.11019	1.70675	1.6507	1.90091	2.33711	1.61079	3.44989	3.40178	1.56931	2.05905		1.37222	1.95444	1.40778	26.1289	68.5933	129.14	29.5422	1.38111	1.37889	1.36049
	1.67688	3.13213	68.9739	28.8127	1.99157	1.79437	1.65778	1.82368	1.5729	1.60322		3.42107	2.98811	4.52182	4.69594	6.11476	6.87443	16.4073	5.69903	6.40427	8.59248		1.3248	1.29013	-0.388958	1.68277	2.90714	1.37994	1.29686	1.54524	1.44509	0.149502		1.30864	1.3716	1.26296	21.6926	129.958	110.26	32.9074	2.6	1.25185	1.28807
15	103.345	103.746	92.5344	93.681	73.8165	15.5584	11.0786	5.47886	3.70708	3.35422		1.13854	2.17563	1.82015	3.44407	3.07712	8.54671	51.3634	11.755	1.27514	1.37415		5.76185	88.6488	5.10082	2.09252	4.47207	33.6171	75.3571	76.9714	0.762977	-0.231756		2.42474	2.19896	2.3391	2.8391	2.76038	2.46886	2.39965	2.5917	6.07266	11.926
	70.5763	111.412	94.5612	42.8824	6.25368	4.30398	4.24448	3.8113	3.62177	3.84995		1.29735	1.85985	2.98657	4.57829	10.414	76.0365	98.0887	54.1688	8.52978	2.35595		1.47671	525.543	199.581	136.852	122.657	124.422	120.61	81.4077	0.89467	-0.25893		2.4481	2.41696	2.6609	4.4801	2.70329	2.83824	2.64446	8.9481	35.0926	4.64706
	29.7801	38.5772	11.4256	4.98355	6.50119	6.63846	5.52048	4.47556	3.80485	3.71476		1.69082	2.93989	4.0185	9.48973	67.7455	91.4795	88.9114	91.1748	62.5049	5.80758		1.49581	158.977	149.177	119.292	103.198	104.694	102.507	92.7367	1.4451	-0.0920127		2.71799	2.3192	4.03201	19.5779	3.61505	7.1955	37.4083	88.8183	34.9706	2.63188
	37.5937	5.97824	16.2381	64.3409	90.3903	102.728	99.6419	66.3439	42.4287	8.44278		3.53655	3.57991	6.73011	47.4259	75.4054	84.7904	97.9778	86.1308	92.7989	22.7001		2.87397	156.092	130.001	109.224	103.254	114.422	102.107	114.762	24.8649	0.731556		27.5	37.891	54.0026	99.8183	78.5424	89.7734	103.813	117.058	25.1358	2.65085
	25.7744	7.20661	93.3912	121.13	132.019	146.916	125.536	127.618	124.739	64.8843		2.47177	3.94867	26.3944	83.2584	88.1443	95.8589	103.178	75.27	83.8836	49.0046		45.6317	155.607	115.531	101.078	106.721	121.673	114.652	127.615	111.233	14.1862		5.93772	34.1038	110.142	114.395	91.737	98.1998	96.5753	95.4602	23.6894	2.46869
	17.5728	50.5963	119.319	119.912	151.337	156.202	115.601	135.073	127.411	88.3104		2.10095	3.86283	55.9166	79.7512	84.7842	109.743	99.9768	83.8126	63.3745	24.9479		121.666	163.558	119.586	105.653	108.776	137.077	150.404	135.277	150.111	104.01		3.49221	6.23789	65.4092	112.094	91.8668	89.801	91.9818	94.0407	28.0355	2.38425
	39.1834	110.047	125.258	123.541	121.192	115.607	106.596	67.491	11.6592	4.0363		2.49387	13.5806	62.9541	69.477	75.7396	78.0524	72.93	76.0375	62.5466	7.75921		1.16842	71.6436	133.991	114.758	103.499	124.044	133.564	81.7458	23.3068	4.05662		4.78633	9.50692	32.7093	113.569	109.675	110.878	106.656	115.17	37.0978	2.79032
	77.1948	62.4409	49.883	42.8556	42.134	33.7275	22.6571	4.71258	3.54824	4.18602		9.41063	33.9394	49.0371	50.2645	77.4381	66.35	68.8509	99.3049	54.706	2.3324		0.551579	4.26627	96.0923	96.2394	107.274	132.589	35.7734	1.38266	0.993436	1.01522		3.52076	4.4083	29.0631	24.7595	34.8408	70.2119	108.685	123.902	61.455	3.32638
	7.80873	3.97267	3.85792	4.13516	4.03616	4.05272	3.84344	3.79337	3.2054	3.11638		2.92771	7.72357	22.7011	61.8877	103.801	81.0043	74.2845	89.0735	22.3658	1.39141		0.948157	1.0487	2.58447	74.9614	116.367	30.8002	1.21349	0.863867	0.833244	0.391217		4.57007	23.0709	9.13581	2.70329	2.56747	3.20588	6.75865	50.6099	85.7958	10.5171
	4.27136	3.77403	3.63645	3.37624	3.44242	3.49642	3.52552	3.87155	3.04525	2.87265		2.99491	2.08919	3.98476	5.56885	26.126	49.0515	52.5215	43.3597	9.07264	4.97292		1.55454	0.765091	-0.218589	13.5012	68.5788	1.35826	0.682423	0.847822	0.837798	0.0991124		7.10342	3.33681	3.0019	2.39943	2.89374	2.44877	2.73814	2.89184	36.2476	43.0531
Mean Values	10.4257	15.7647	13.1568	17.368	22.6499	16.239	14.3789	13.4908	3.44202	5.94246		8.83033	11.3283	10.4501	21.3021	26.2823	25.0178	13.3445	3.04512	3.18607	4.24065		0.696472	2.46965	5.29179	8.68898	10.8764	3.5867	10.4708	6.09043	1.18254	-0.101979		6.80023	10.705	4.94785	21.7031	16.9796	15.3443	8.33345	6.05659	1.13467	4.51367
	7.195	13.9291	22.4318	28.8435	37.9553	41.8914	35.4446	27.1975	7.96434	4.08151		7.01349	13.8888	23.3355	38.6419	44.2924	45.2165	32.0295	15.552	10.6212	5.1541		1.8425	7.42671	18.5445	22.3851	34.2653	32.7003	25.8407	15.0669	2.66955	-0.0678252		7.11408	47.2095	33.3788	43.3959	40.8105	36.5682	23.4523	11.9948	7.15354	8.76618
	4.86693	7.85638	25.4548	44.466	53.563	57.5829	53.011	43.1617	30.9418	11.6724		5.79152	24.0331	37.4329	55.4282	63.1407	63.7327	56.2702	39.7784	24.4495	10.607		7.21687	20.354	40.1731	49.692	60.2049	61.0016	41.2092	29.0166	6.89033	0.301034		6.49948	31.1749	42.0516	55.1374	57.7247	48.732	37.9785	28.1654	22.3056	13.3722
	5.18599	8.00227	35.8985	63.8467	78.9052	78.9339	73.7276	62.8932	40.8477	19.0778		16.7324	36.1286	53.5695	70.1785	79.75	79.843	75.8378	63.2048	38.9531	20.9463		7.11079	31.1667	57.4188	65.9067	71.7848	70.4454	58.3698	49.8341	24.5589	4.47361		9.75009	31.6897	47.845	61.6327	63.409	64.8198	58.7119	55.292	43.9783	19.4182
	12.7545	25.1438	57.6224	78.4549	94.5539	97.8896	87.9039	74.1935	53.1798	21.7479		16.2192	42.3331	62.4648	77.5117	87.77	94.2078	86.0392	80.9635	61.74	35.2395		15.9699	35.0639	54.8312	64.8834	78.0237	79.3163	65.6065	62.2786	55.4757	26.79		16.6323	34.0459	46.439	57.6285	65.5696	74.7005	69.8592	65.2012	58.6615	26.5606
	12.3727	30.9664	68.535	85.0068	100.178	103.574	90.9273	75.4793	53.7534	18.4949		10.3583	32.5953	65.1406	81.1558	90.1567	94.9216	83.007	75.4621	46.3132	23.3269		9.20981	28.363	44.8173	65.6582	75.8378	76.7263	70.0502	66.148	57.5536	29.0651		18.3443	28.899	41.9879	52.2232	67.8535	77.3165	72.6226	65.0901	39.8544	19.8436
	14.541	30.201	52.4833	73.9244	82.2642	86.2026	79.225	59.5106	38.2372	16.4929		11.7945	24.3818	43.9396	68.8951	85.3408	83.3873	75.3923	52.7783	21.6151	9.72942		0.96603	11.1128	37.2028	56.9908	66.4072	69.887	70.2387	59.77	38.4405	11.1252		4.0383	9.01454	23.8917	44.6392	65.798	73.222	70.3157	48.1977	15.4856	5.66593
	18.236	28.0617	37.7408	59.4259	60.8488	60.4167	59.9771	47.2272	34.0565	20.6401		8.23039	11.0554	22.3426	31.9371	61.7156	69.3976	60.4116	46.595	20.5335	5.68402		1.97434	9.65249	19.7848	34.3	45.1443	50.6544	47.2723	36.0115	21.5617	7.91307		1.19687	3.45634	14.9633	23.5487	53.5567	62.0803	49.9636	30.5257	10.492	4.10006
	6.15442	14.4108	21.7038	37.1708	46.3675	50.1013	48.231	36.1209	15.9369	9.71403		2.98331	4.51683	10.8802	23.7641	39.1225	49.8115	37.8288	33.3466	20.064	2.71951		2.05891	7.38455	7.12444	15.3492	28.2295	20.6859	22.5345	23.0775	8.88472	0.769339		0.958665	3.14354	5.73498	13.7781	27.3868	36.6621	27.6103	24.8673	14.5942	3.36912
	4.51786	4.41804	10.2041	12.7235	19.9032	28.305	26.0259	16.4124	9.58298	7.7687		6.63933	5.93332	11.683	17.6021	19.9236	25.8987	15.8232	10.742	11.5839	6.35862		3.24557	2.49487	0.08574	3.09163	12.3992	8.06463	8.27572	10.2104	5.98233	0.460716		1.71375	4.11732	7.97513	7.05928	17.0113	20.9974	13.6503	8.54535	8.89996	4.04096
Normailsed mean Vlues	10.019	15.1498	12.6436	16.6906	21.7665	15.6056	13.818	12.9645	3.30776	5.71067		8.4859	10.8864	10.0425	20.4712	25.2572	24.0419	12.824	2.92634	3.0618	4.07524		0.669306	2.37332	5.08538	8.35006	10.4522	3.4468	10.0624	5.85287	1.13642	0		6.53498	10.2874	4.75485	20.8565	16.3173	14.7458	8.0084	5.82035	1.09041	4.33761
	6.91435	13.3858	21.5568	27.7184	36.4748	40.2574	34.062	26.1366	7.65369	3.92231		6.73992	13.347	22.4253	37.1347	42.5648	43.4528	30.7801	14.9454	10.2069	4.95306		1.77063	7.13703	17.8212	21.512	32.9287	31.4248	24.8328	14.4792	2.56542	0		6.83659	45.3681	32.0768	41.7032	39.2186	35.1418	22.5376	11.527	6.87452	8.42425
	4.67709	7.54994	24.4619	42.7316	51.4737	55.3368	50.9433	41.4782	29.7349	11.2172		5.56561	23.0956	35.9728	53.2662	60.6779	61.2468	54.0754	38.2268	23.4958	10.1932		6.93537	19.5601	38.6061	47.7537	57.8566	58.6222	39.6018	27.8848	6.62157	0.289292		6.24596	29.9589	40.4113	52.9868	55.4732	46.8312	36.4971	27.0668	21.4356	12.8506
	4.98371	7.69014	34.4983	61.3564	75.8274	75.855	70.8518	60.44	39.2544	18.3337		16.0798	34.7194	51.48	67.4411	76.6393	76.7287	72.8797	60.7394	37.4337	20.1293		6.83343	29.951	55.1791	63.3359	68.9848	67.6977	56.0931	47.8903	23.601	4.29911		9.36979	30.4536	45.9788	59.2286	60.9357	62.2915	56.4218	53.1353	42.2629	18.6608
	12.257	24.163	55.3748	75.3947	90.8658	94.0714	84.4751	71.2995	51.1055	20.8996		15.5866	40.6819	60.0283	74.4883	84.3464	90.5332	82.6832	77.8055	59.3318	33.865		15.347	33.6962	52.6925	62.3526	74.9804	76.2225	63.0475	59.8494	53.3119	25.745		15.9836	32.7179	44.6276	55.3806	63.012	71.7868	67.1343	62.658	56.3733	25.5246
	11.8901	29.7585	65.8617	81.6911	96.271	99.5344	87.3807	72.5352	51.6567	17.7735		9.95423	31.3239	62.5998	77.9903	86.6401	91.2191	79.7692	72.5186	44.5068	22.4171		8.85057	27.2567	43.0691	63.0971	72.8797	73.7335	67.3179	63.5679	55.3087	27.9314		17.6288	27.7718	40.3502	50.1862	65.2068	74.3007	69.7899	62.5512	38.2998	19.0695
	13.9738	29.023	50.4361	71.0409	79.0555	82.8403	76.1348	57.1893	36.7458	15.8496		11.3344	23.4308	42.2257	66.2078	82.0121	80.1347	72.4516	50.7197	20.7719	9.34992		0.92835	10.6794	35.7517	54.7679	63.817	67.161	67.499	57.4386	36.9411	10.6913		3.88079	8.66293	22.9598	42.898	63.2315	70.366	67.573	46.3177	14.8816	5.44492
	17.5247	26.9671	36.2687	57.108	58.4754	58.0602	57.6376	45.385	32.7281	19.835		7.90936	10.6242	21.4711	30.6913	59.3084	66.6907	58.0553	44.7775	19.7325	5.46232		1.89733	9.27599	19.0131	32.9622	43.3834	48.6786	45.4285	34.6068	20.7207	7.60442		1.15019	3.32153	14.3796	22.6302	51.4677	59.6588	48.0147	29.335	10.0828	3.94013
	5.91437	13.8487	20.8573	35.7209	44.5589	48.147	46.3497	34.712	15.3153	9.33513		2.86695	4.34065	10.4558	22.8371	37.5965	47.8685	36.3532	32.0459	19.2814	2.61344		1.9786	7.09651	6.84655	14.7505	27.1284	19.8791	21.6555	22.1774	8.53817	0.739331		0.921272	3.02092	5.51128	13.2407	26.3185	35.2321	26.5333	23.8973	14.025	3.23771
	4.34164	4.24571	9.80609	12.2272	19.1268	27.201	25.0108	15.7722	9.20919	7.46567		6.38036	5.70188	11.2273	16.9155	19.1465	24.8885	15.206	10.323	11.132	6.1106		3.11898	2.39756	0.0823957	2.97104	11.9156	7.75007	7.95293	9.81209	5.74899	0.442746		1.64691	3.95672	7.66406	6.78393	16.3477	20.1784	13.1179	8.21204	8.55282	3.88334

## Sheet: Figure 5E
PAR-3 in central 20% Heatmap
Expt #1	20220328						Expt #2	20220321						Expt #3	20210921
Conditions	Ecad Matrigel	Fibronectin Matrigel	Ecad noMatrigel	Fibronectin no Matrigel				Ecad Matrigel	Fibronectin Matrigel	Ecad noMatrigel	Fibronectin no Matrigel				Ecad Matrigel	Fibronectin Matrigel	Ecad noMatrigel	Fibronectin no Matrigel
	96.6961	43.746	67.1859	58.0123				114.308	88.5893	93.1029	71.0996				89.7307	68.9054	67.3723	35.2849
	104.549	57.1209	107.797	57.7162				98.6035	69.8467	117.755	69.0391				87.5476	69.419	90.3697	34.5738
	111.64	64.0255	84.7486	62.9974				93.9372	70.3855	114.738	69.1069				135.571	42.588	99.2864	43.266
	82.444	53.997	90.7017	64.5877				97.0916	95.2172	98.2344	77.6249				139.862	86.9921	74.4251	51.4642
	96.7219	70.4906	87.1986	60.2733				93.2721	65.2465	150.127	76.5319				82.7756	81.7528	77.1046	42.7084
	88.3917	81.4071	87.2088	61.2913				96.0785	92.3473	109.358	65.0961				95.2107	107.504	76.6482	57.5732
	136.194	78.1482	67.4537	61.1086				100.133	70.5985	143.709	73.0946				103.414	61.7216	101.761	53.0453
	97.865	86.336	108.069	63.5919				101.315	70.5844	111.372	75.6481				113.247	29.1786	80.8522	47.8554
	89.9288	83.9431	98.9641	61.0118				114.706	81.703	117.913	79.8397				112.737	59.5241	104.898	65.6855
	106.118	82.2468	98.7219	45.967				104.036	75.8141	106.791	104.909				98.5918	56.0979	74.6832	43.0461
	146.107	108.091	135.135	83.7682				124.885	82.0787	72.6261	94.7537				68.0158	60.3039	76.633	48.5587
	87.7417	101.554	110.916	81.5879				116.24	58.0528	88.7448	69.6665				82.9436	64.0137	107.798	45.4298
	78.8434	136.094	96.9639	91.6291				85.6748	66.8113	113.396	67.6507				87.2522	85.1898	94.8485	48.4245
	76.9672	64.7435	143.867	102.435				82.594	67.6389	93.0339	85.2393				82.9425	62.9761	101.761	43.8082
	99.7921	124.609	121.784	99.3239				103.522	96.9548	115.004	77.8495				120.159	57.3984	104.642	46.1823
								129.191	105.216	92.8418	94.0942
								68.6275	84.7188	92.8888	90.2006
								68.1595	76.6513	81.2543	86.5129
								88.4852	68.8854	103.493	76.2231
								119.887		94.5724
Normalised Mean	100	82.4368	100.448	70.3535			Normalised Mean	100.037	78.2811	105.548	79.1674			Mean	100	55.4125	111.191	47.1271

## Sheet: Figure 5F
Core Cyto PAR3 Ratio
Expt #1	20220328
Conditions	Matrigel Ecad				Matrigel Fibronectin				noMatrigel Ecad				noMatrigel Fibronectin
	Core	Cyto	Ratio		Core	Cyto	Ratio		Core	Cyto	Ratio		Core	Cyto	Ratio
	110.385	73.428	1.50331		55.043	35.503	1.55038		88.575	52.12	1.69944		69.739	57.86	1.20531
	129.439	89.279	1.44983		62.691	37.817	1.65775		132.966	64.847	2.05046		71.227	59.042	1.20638
	135.142	91.024	1.48469		69.836	47.081	1.48332		88.916	61.161	1.4538		67.392	58.059	1.16075
	110.248	67.204	1.6405		100.833	70.657	1.42708		104.937	77.923	1.34668		70.812	52.259	1.35502
	63.861	36.594	1.74512		73.629	52.79	1.39475		106.82	69.105	1.54576		73.258	51.241	1.42968
	109.911	63.623	1.72754		84.442	66.066	1.27815		105.962	72.919	1.45315		61.251	48.158	1.27188
	127.382	84.581	1.50604		86.613	63.342	1.36739		90.025	58.29	1.54443		76.078	59.94	1.26924
	120.974	80.195	1.5085		94.993	70.127	1.35459		151.947	80.043	1.89832		67.419	57.431	1.17391
	105.011	54.842	1.91479		87.187	67.606	1.28963		135.864	66.367	2.04716		70.777	53.361	1.32638
	128.135	77.884	1.6452		98.748	75.879	1.30139		101.639	83.698	1.21435		62.67	51.434	1.21845
	98.688	66.716	1.61255		118.423	84.442	1.41044		134.84	75.07	1.62536		93.64	75.95	1.2617
	94.222	61.85	1.62347		100.031	90.69	1.39645		155.714	93.934	1.61795		116.356	102.179	1.26734
	90.263	56.386	1.64084		158.022	109.581	1.37032		149.05	92.229	1.5747		110.107	88.271	1.27343
	85.987	60.032	1.65645		98.425	73.448	1.35902		121.006	86.108	1.58678		135.704	110.598	1.2847
	114.528	75.815	1.65805		147.288	112.093	1.35221		95.676	65.906	1.6108		91.329	94.853	1.27767
									165.119	103.339	1.6173
Mean Ratio			1.62112				1.39952				1.6179				1.26546
Expt #2	20220321
Conditions	Matrigel Ecad				Matrigel Fibronectin				noMatrigel Ecad				noMatrigel Fibronectin
	Core	Cyto	Ratio		Core	Cyto	Ratio		Core	Cyto	Ratio		Core	Cyto	Ratio
	95.619	50.988	1.87532		53.612	40.19	1.33396		73.876	48.082	1.53646		29.312	25.378	1.15502
	133.584	54.889	2.43371		71.059	49.696	1.42987		71.845	37.407	1.92063		32.378	25.722	1.25877
	66.913	53.808	1.24355		65.874	53.451	1.23242		83.006	42.798	1.93948		46.799	29.225	1.60133
	79.583	57.998	1.37217		73.11	56.602	1.29165		63.107	39.243	1.60811		47.506	34.885	1.36179
	64.973	49.695	1.30744		82.835	63.484	1.30482		75.909	41.15	1.84469		41.548	35.893	1.15755
	93.61	57.312	1.63334		68.209	48.704	1.40048		69.482	47.689	1.45698		48.662	48.011	1.01356
	89.341	68.824	1.29811		61.733	54.252	1.13789		62.723	36.508	1.71806		46.101	47.713	0.966215
	77.183	59.85	1.28961		76.412	58.24	1.31202		61.922	41.591	1.48883		42.907	39.707	1.08059
	80.333	62.568	1.28393		94.221	69.86	1.34871		58.764	38.008	1.5461		56.015	44.2	1.26731
	65.538	56.763	1.15459		83.349	76.082	1.09552		69.595	50.992	1.36482		42.977	41.422	1.03754
	69.627	47.979	1.4512		45.263	43.774	1.03402		60.641	42.233	1.43587		48.079	34.921	1.37679
	79.854	62.348	1.28078		79.866	69.475	1.14956		64.612	42.99	1.50295		45.463	51.189	0.88814
	90.042	40.93	2.1999		46.695	28.925	1.61435		72.185	37.598	1.91992		37.459	38.337	0.977098
	82.725	47.888	1.72747		47.946	38.891	1.23283		68.531	35.715	1.91883		44.693	34.555	1.29339
	77.716	57.435	1.35311		59.579	55.871	1.06637		56.761	31.225	1.81781		54.451	34.329	1.58615
	123.783	80.078	1.54578		60.31	45.858	1.31515		51.418	28.808	1.78485		29.519	30.204	0.977321
	134.225	30.508	4.39967		61.333	49.25	1.24534		53.578	34.204	1.56642		36.618	37.395	0.979222
	65.018	45.706	1.42253		70.961	64.955	1.09246		54.104	33.018	1.63862		33.667	33.906	1.17516
Mean Ratio			1.68179				1.25763				1.66719				1.17516
Expt #3
Conditions	Matrigel Ecad				Matrigel Fibronectin				noMatrigel Ecad				noMatrigel Fibronectin
	Core	Cyto	Ratio		Core	Cyto	Ratio		Core	Cyto	Ratio		Core	Cyto	Ratio
	73.091	52.047	1.40433		60.971	37.735	1.61577		62.73	34.611	1.81243		32.295	26.654	1.21164
	65.993	49.869	1.32333		45.676	32.735	1.39533		71.586	45.675	1.56729		32.468	29.186	1.11245
	59.877	42.725	1.40145		47.585	32.626	1.4585		88.897	40.769	2.1805		33.569	30.542	1.09911
	61.631	45.035	1.36851		41.778	42.302	0.987613		61.781	35.688	1.73114		51.375	30.486	1.6852
	65.374	43.294	1.51		42.042	32.003	1.31369		100.339	49.47	2.02828		49.565	35.935	1.3793
	88.999	41.737	2.13238		58.104	42.951	1.3528		82.105	48.617	1.68881		39.148	26.932	1.45359
	70.405	35.181	2.00122		47.953	36.334	1.31978		112.578	45.186	2.49144		42.728	32.686	1.30723
	63.145	38.471	1.64137		44.954	32.069	1.40179		67.959	51.977	1.30748		45.415	33.599	1.35168
	81.496	51.672	1.57718		51.875	37.061	1.39972		76.993	47.924	1.60656		46.741	33.071	1.41335
	65.719	50.374	1.30462		51.731	37.485	1.38005		79.433	44.293	1.79335		65.047	49.891	1.30378
	93.94	47.761	1.96688		56.261	33.808	1.66413		80.775	43.18	1.87066		59.407	42.447	1.39956
	91.672	25.471	3.59907		68.774	48.055	1.43115		66.86	34.664	1.9288		41.538	30.615	1.35679
	52.526	34.928	1.50384		47.996	33.364	1.43856		93.613	45.47	2.05879		42.579	29.968	1.42082
	56.516	38.559	1.4657		42.207	35.257	1.19712		61.557	30.893	1.99259		50.188	37.828	1.32674
	62.248	39.894	1.56033		34.492	37.511	0.919517		74.016	45.724	1.61876		49.855	37.753	1.32056
Mean ratio			1.71735				1.3517				1.84513				1.34279
