# Supplementary material for: E‐cadherin mediates apical membrane initiation site localisation during de novo polarisation of epithelial cavities
Source: EMBO J. 2022 Aug 22;41(24):e111021. doi: 10.15252/embj.2022111021 (PMC9753465; doi:10.15252/embj.2022111021)
Supplement: Supplementary file 15 — Source Data for Figure 6 [file EMBJ-41-e111021-s014.xlsx]

## Sheet: Figure 6D
		% of types
		Closed cavity/Rosette			Open cavity			No cavity
	Hours	Expt 1	Expt 2	Expt 3	Expt 1	Expt 2	Expt 3	Expt 1	Expt 2	Expt 3
	24	0	0	2.77778	0	0	0	100	100	97.2222
	48	77.7778	88	84	0	0	0	22.2222	12	16
	72	90	87	91.6667	0	0	0	10	13	8.33333
	96	80	90	88.2353	3.33333	0	0	16.6667	10	11.7647
	24	0	0	0	0	0	0	100	100	100
	48	4.16667	13.0435	8.51064	10.4167	17.3913	8.51064	85.4167	69.5652	82.9787
	72	28.5714	34.1463	45.7143	37.1429	26.8293	31.4286	34.2857	39.0244	22.8571
	96	63.8235	64.1667	68.75	24.4118	19.1667	18.75	11.7647	16.6667	12.5

## Sheet: Figure 6E
	Close / Total clusters %
HOURS	48	72	96		48	72	96
	100	100	96		28.5714	43.4783	72.3333
	100	100	100		42.8571	56	77
	100	100	100		50	59.2593	78.5714
	Wide type				Cdh1KO
